# Supplementary material for: Genome‐wide DNA methylation analysis by MethylRad and the transcriptome profiles reveal the potential cancer‐related lncRNAs in colon cancer
Source: Cancer Med. 2020 Sep 1;9(20):7601–12. doi: 10.1002/cam4.3412 (PMC7571838; doi:10.1002/cam4.3412)
Supplement: Supplementary file 1 — Table S1 [file CAM4-9-7601-s001.xlsx]

## Sheet: Sheet1
Gene ID	Gene name	Chr	Start	End	log2FC	PValue
100128252	ZNF667-AS1	NC_000013.11	56477874	56495437	3.18106	3.12e-09
26077	DKFZP434H168	NC_000016.10	56192617	56194525	3.14595	1.11e-08
105377306	LOC105377306	NC_000004.12	81499268	81502142	2.7178	2.6e-08
105375142	LOC105375142	NC_000007.14	8091204	8095687	2.68916	4.35e-07
105375647	LOC105375647	NC_000008.11	94144186	94146030	2.52217	0.000435233
105376071	LOC105376071	NC_000009.12	68626240	68635132	2.46347	0.00020446
105372528	LOC105372528	NC_000020.11	11171603	11178453	2.45391	3.09e-06
105376955	LOC105376955	NC_000003.12	12877522	12885211	2.44184	0.000106831
107986710	LOC107986710	NC_000007.14	75217258	75232509	2.43812	1.91e-06
29018	FOXN3-AS2	NC_000014.9	89576216	89577477	2.37855	9.64e-07
101927042	LOC101927042	NC_000009.12	38949638	38998500	2.3134	0.000347514
107984023	LOC107984023	NC_000012.12	92146239	92159804	2.27883	4.71e-06
105371459	LOC105371459	NC_000001.11	157979306	157986183	2.26123	9.81e-05
101929082	LINC01333	NC_000005.10	74322486	74328357	2.24407	7.64e-05
105378918	LOC105378918	NC_000001.11	116121320	116124054	2.21657	0.000176179
107986695	LOC107986695	NC_000007.14	6707013	6708589	2.21111	0.00010589
105372309	LOC105372309	NC_000019.10	20042288	20053287	2.2062	1.81e-06
100652758	LOC100652758	NC_000005.10	151769793	151772176	2.19411	7.5e-05
105371934	LOC105371934	NC_000017.11	40315193	40322894	2.18375	3.36e-06
100506274	LOC100506274	NC_000002.12	7421261	7450254	2.18186	8.95e-06
105372424	LOC105372424	NC_000019.10	46160876	46181210	2.14033	0.000467834
100861573	LINC00572	NC_000013.11	29918647	29926651	2.11104	0.000174024
107987181	LOC107987181	NC_000012.12	120488104	120493843	2.02061	0.000119696
101929412	LOC101929412	NC_000005.10	10493527	10502728	2.00289	7.67e-07
105374775	LOC105374775	NC_000002.12	64644419	64647690	2.00127	0.00313785
105376687	LOC105376687	NC_000001.11	6131763	6132692	1.99545	4.68e-05
284801	MIR663AHG	NC_000020.11	26187019	26209233	1.98603	7.12e-05
105379134	LOC105379134	NC_000005.10	116917240	116919948	1.97719	0.000756457
100874006	TTC3-AS1	NC_000021.9	37187612	37194628	1.89068	0.000411256
105374435	LOC105374435	NC_000002.12	30823505	30835430	1.88583	0.000231365
105375052	LOC105375052	NC_000006.12	40715542	40724999	1.86632	3.71e-06
100506603	LOC100506603	NC_000014.9	76781733	76786724	1.86016	3.73e-05
100874259	SLC25A30-AS1	NC_000013.11	45418162	45420371	1.85273	3.07e-06
105369628	LOC105369628	NC_000012.12	6393358	6395074	1.84536	0.00109528
105375690	LOC105375690	NC_000008.11	103481269	103504763	1.83861	7.55e-08
105379152	LOC105379152	NC_000005.10	123086231	123090149	1.8369	0.00322748
105372622	LOC105372622	NC_000020.11	42014541	42024332	1.83316	0.00407445
105371113	LOC105371113	NC_000016.10	19333892	19337799	1.82607	2.15e-05
105371552	LOC105371552	NC_000017.11	16822427	16829837	1.81662	0.00032972
107985934	LOC107985934	NC_000002.12	112624278	112639164	1.81629	2.53e-08
107987375	LOC107987375	NT_187376.1	46567	48854	1.76269	0.000872532
105375418	LOC105375418	NC_000007.14	98668220	98671112	1.7594	0.00205739
105372593	LOC105372593	NC_000020.11	33242548	33257496	1.73416	4.59e-08
441177	LINC00602	NC_000006.12	165987551	165989615	1.71388	0.000163246
101927492	UTAT33	NC_000002.12	105097052	105102944	1.70914	0.00079404
147727	ILF3-AS1	NC_000019.10	10651862	10653872	1.69965	1.05e-06
105374841	LOC105374841	NC_000002.12	85413981	85416576	1.69904	0.000451587
105378548	LOC105378548	NC_000010.11	126607710	126611443	1.69721	0.000316984
101929343	LOC101929343	NC_000001.11	201399633	201401564	1.68881	2.21e-06
107985302	LOC107985302	NC_000019.10	6744995	6745691	1.67662	0.00018149
105371126	LOC105371126	NC_000016.10	21761305	21793090	1.67541	2.87e-05
105373145	LOC105373145	NC_000023.11	18831828	18833960	1.66212	5.21e-05
105379183	LOC105379183	NC_000005.10	133968689	133970223	1.65593	0.00109628
105375685	LOC105375685	NC_000008.11	102680338	102685821	1.6534	0.000530474
441052	LOC441052	NC_000004.12	171812138	171813607	1.65113	0.000590625
102724846	LOC102724846	NC_000001.11	184208211	184213961	1.63669	0.000428043
105372675	LOC105372675	NC_000020.11	54178179	54189948	1.63639	0.00350195
283860	LINC00304	NC_000016.10	89159220	89163675	1.63612	3.19e-05
101927439	LOC101927439	NC_000003.12	83218094	83273324	1.63475	0.00116349
619343	ERICH1-AS1	NT_187572.1	19196	106180	1.63113	0.0222167
107984605	LOC107984605	NC_000013.11	27819091	27822809	1.62428	0.000142578
644554	LOC644554	NC_000019.10	37817411	37826638	1.6242	0.00010695
79160	LOC79160	NC_000020.11	58634772	58635738	1.61938	0.00131677
105374409	LOC105374409	NC_000004.12	38280004	38288140	1.61068	3.82e-05
105372797	LOC105372797	NC_000021.9	37478890	37490168	1.60655	0.000224606
105375095	LOC105375095	NC_000006.12	53503139	53506911	1.60187	0.000961258
105369351	LOC105369351	NC_000011.10	66267741	66271134	1.60039	0.000613471
107984450	LOC107984450	NC_000012.12	127144088	127146083	1.59827	1.24e-05
339201	ASB16-AS1	NC_000017.11	44175973	44186717	1.59623	0.00160706
107985551	LOC107985551	NC_000022.11	42063216	42065731	1.59551	0.000503305
107986708	LOC107986708	NC_000007.14	70643524	70648612	1.59539	0.00209529
105375606	MNX1-AS2	NC_000007.14	157005863	157007120	1.59389	0.00226471
100506489	LOC100506489	NC_000007.14	115679345	115682618	1.59224	9.42e-08
105373527	LOC105373527	NC_000002.12	105104447	105106173	1.59166	0.000446913
105377003	LOC105377003	NC_000003.12	26614043	26622943	1.59094	7.36e-06
101927391	LOC101927391	NC_000007.14	7550104	7566065	1.58509	0.00109093
107987116	LOC107987116	NC_000009.12	111627354	111631296	1.58109	0.00619927
105374064	LOC105374064	NC_000003.12	119699875	119702921	1.58098	0.00435365
100873988	FGF12-AS3	NC_000003.12	192514844	192519458	1.57777	6.09e-09
105377359	LOC105377359	NC_000004.12	108668132	108678938	1.56058	0.00289604
105375206	LOC105375206	NC_000007.14	27379581	27381328	1.55995	4.16e-05
105374308	LOC105374308	NC_000003.12	197419856	197458406	1.55951	0.00103581
105376445	LOC105376445	NC_000010.11	21414787	21418654	1.55087	0.00250331
101928834	LOC101928834	NC_000010.11	19710335	19728550	1.5508	3.97e-05
100507321	ERVK13-1	NC_000016.10	2658389	2673439	1.54996	2.22e-06
100271702	LINC00940	NC_000012.12	1929202	1936576	1.54889	0.000477882
105372688	LOC105372688	NC_000020.11	57460260	57463596	1.53977	0.00221261
100873973	GPC6-AS2	NC_000013.11	93818424	93858473	1.53958	0.00174929
105377326	LOC105377326	NC_000004.12	88361575	88362153	1.53881	9.73e-05
100126784	LOC100126784	NC_000011.10	19710934	19714672	1.5362	0.000635567
100506516	LINC01176	NC_000007.14	30390885	30404055	1.53041	0.000482357
100652999	LOC100652999	NC_000012.12	53513984	53517608	1.53023	9.66e-06
105375069	LOC105375069	NC_000006.12	43836932	43838799	1.52827	0.0022622
107984331	LOC107984331	NC_000011.10	58018021	58024419	1.52072	1.13e-05
105375260	LOC105375260	NC_000007.14	44821994	44825929	1.51892	0.00134692
105377335	LOC105377335	NC_000004.12	95549142	95552460	1.51356	0.00843286
105378500	LOC105378500	NC_000010.11	117240038	117242766	1.51122	5.07e-05
283481	FGF14-AS2	NC_000013.11	102394578	102395705	1.5086	1.58e-05
107986558	LOC107986558	NC_000006.12	3907981	3912035	1.49904	0.013075
105370534	LOC105370534	NC_000014.9	64880657	64902128	1.49267	0.00246019
105373172	LOC105373172	NC_000001.11	232042641	232058744	1.49071	0.000291122
101929623	LINC01215	NC_000003.12	108125064	108138610	1.48767	0.000299131
105374009	LOC105374009	NC_000003.12	100145451	100160423	1.48552	0.00102528
151475	LOC151475	NC_000002.12	230690921	230700529	1.47804	5.31e-05
107985345	LOC107985345	NC_000019.10	29724133	29736102	1.47763	0.0004595
101928812	LOC101928812	NC_000011.10	45355371	45356657	1.47044	0.00386813
105376416	LOC105376416	NC_000010.11	12043673	12046077	1.47014	0.00158896
105377806	LOC105377806	NC_000013.11	113936588	113944427	1.46792	0.00687541
100287314	LINC00941	NC_000012.12	30795681	30802711	1.46743	0.00144521
105371093	LOC105371093	NC_000016.10	13905767	13915112	1.46621	0.00212115
105375443	LOC105375443	NC_000007.14	107631894	107645342	1.45754	0.000797615
107985091	LOC107985091	NC_000017.11	73714699	73722407	1.44827	0.000104755
100192386	FLJ16779	NC_000020.11	63253978	63261615	1.44638	8.2e-07
105375591	LOC105375591	NC_000007.14	155288609	155297680	1.44097	0.00115087
105373610	LOC105373610	NC_000002.12	128375412	128379313	1.44021	0.00155456
105372894	LOC105372894	NC_000001.11	208972453	208975307	1.43429	0.000214779
102723332	LINC00412	NC_000013.11	27236282	27237257	1.4342	0.0164186
105371278	LOC105371278	NC_000016.10	55042998	55049302	1.43035	0.000309605
105373386	LOC105373386	NC_000023.11	154333699	154347906	1.42943	0.00500942
103164619	PCAT2	NC_000008.11	127072694	127082221	1.42695	7.27e-05
101927464	LOC101927464	NC_000012.12	126095992	126103932	1.42665	0.00516281
105372614	LOC105372614	NC_000020.11	39757256	39814298	1.42634	0.00239072
101928034	LOC101928034	NC_000001.11	153545742	153551769	1.41424	0.00226661
107987093	LOC107987093	NC_000009.12	88384828	88389304	1.4127	0.00270064
105372117	LOC105372117	NC_000018.10	51025096	51030169	1.4127	0.00332122
255480	TBX5-AS1	NC_000012.12	114408195	114412832	1.41118	6.75e-09
105378453	LOC105378453	NC_000010.11	101283939	101285971	1.41043	0.000603245
107986703	LOC107986703	NC_000007.14	29080284	29082527	1.40369	0.00239193
107986494	LOC107986494	NC_000005.10	179375035	179378944	1.39873	0.000234258
105374151	LOC105374151	NC_000003.12	149390383	149404790	1.39823	0.0110061
541472	LOC541472	NC_000007.14	22725395	22727620	1.3948	0.0277067
105376864	LOC105376864	NC_000001.11	24098018	24104540	1.39218	0.00260136
114224	LOC114224	NC_000009.12	34186108	34188194	1.38131	3.38e-05
101929694	LOC101929694	NC_000003.12	112736449	112749319	1.37844	0.00506828
105379150	LOC105379150	NC_000005.10	121821696	121851796	1.37567	0.00793397
105375081	LOC105375081	NC_000006.12	47129167	47138696	1.37217	9.75e-05
102724433	LOC102724433	NC_000012.12	67440998	67442953	1.37196	0.0121355
105371811	LOC105371811	NC_000017.11	48732984	48743465	1.3715	3.99e-06
101928234	LOC101928234	NC_000003.12	38156046	38165478	1.37129	4.34e-05
101929709	LOC101929709	NC_000008.11	89717399	89757711	1.3698	0.00336316
105375860	LOC105375860	NC_000008.11	59593359	59603576	1.36493	0.000342442
105374153	LOC105374153	NC_000003.12	150039221	150040948	1.36117	0.0262024
107984185	LOC107984185	NC_000010.11	128714827	128718924	1.3567	0.0342487
101929639	B4GALT1-AS1	NC_000009.12	33166948	33179983	1.35605	2.03e-05
107984432	LOC107984432	NC_000011.10	130067878	130069640	1.35538	0.000370513
729815	LOC729815	NC_000010.11	79506370	79510982	1.35189	9.51e-05
107985417	LOC107985417	NC_000001.11	91456169	91458190	1.35042	0.0259804
101926904	LINC01265	NC_000005.10	38710367	38720273	1.34917	0.000385733
101926975	LOC101926975	NC_000005.10	142745600	142760993	1.34863	0.0023546
105375184	LOC105375184	NC_000007.14	22214000	22218032	1.34782	0.00247959
105375250	LOC105375250	NC_000007.14	42510652	42516746	1.34577	0.00141383
107984812	LOC107984812	NC_000016.10	60745524	60759222	1.34411	0.0163348
101927847	LOC101927847	NC_000009.12	89969416	89987486	1.34401	0.0108054
105376316	LOC105376316	NC_000009.12	135577426	135585295	1.34382	0.00152059
101929746	ZNF341-AS1	NC_000020.11	33787373	33811099	1.33781	1.22e-06
107987303	LOC107987303	NC_000021.9	44907987	44910276	1.33731	0.000118873
100128139	LINC01233	NC_000019.10	22532626	22533494	1.33553	0.00466038
107986938	LOC107986938	NC_000008.11	40631422	40642760	1.3352	0.0336508
441307	HRAT92	NC_000007.14	520391	525232	1.32811	0.000116777
107986968	LOC107986968	NC_000008.11	115878674	115892957	1.3245	0.00223112
107987119	LOC107987119	NC_000009.12	113241254	113256620	1.32134	1.76e-05
107984674	LOC107984674	NC_000014.9	45261904	45269709	1.32059	0.00138526
105372726	LOC105372726	NC_000020.11	63653130	63655003	1.31551	7.94e-05
107984913	LOC107984913	NC_000001.11	6603447	6613374	1.31388	0.00046068
101929551	LOC101929551	NC_000002.12	7886767	7899655	1.30724	0.00183378
105373156	LOC105373156	NC_000023.11	6226358	6230291	1.30452	0.000498173
105374776	LOC105374776	NC_000002.12	64788893	64794872	1.3016	0.00526498
105370921	LOC105370921	NC_000015.10	81665146	81690642	1.30138	0.00701434
100874069	STK24-AS1	NC_000013.11	98577585	98578842	1.30133	2.89e-05
100192379	PP12613	NC_000004.12	121764585	121766808	1.29586	9.61e-07
101928451	LOC101928451	NC_000007.14	128531332	128640002	1.2945	0.000547107
107984586	LOC107984586	NC_000013.11	76594381	76601106	1.29315	0.017542
107984800	LOC107984800	NC_000015.10	95880114	95891687	1.29111	0.00133634
105373771	LOC105373771	NC_000002.12	180719967	180724601	1.28527	0.00175298
107986025	LOC107986025	NC_000003.12	131401075	131407396	1.28187	4.58e-05
104355219	LHX5-AS1	NC_000012.12	113472003	113480481	1.28124	0.000117681
107985153	LOC107985153	NC_000018.10	45606019	45612766	1.28071	8.17e-08
105377457	LOC105377457	NC_000004.12	142766742	142791450	1.27865	0.000280869
105378585	LOC105378585	NC_000001.11	1420245	1423287	1.27763	0.0053131
101928571	ZNF649-AS1	NC_000019.10	51888025	51900464	1.27638	0.0109886
101929723	LOC101929723	NC_000002.12	41931599	41933723	1.27624	0.0171121
105371964	LOC105371964	NC_000018.10	3347703	3350657	1.27484	0.00547339
105379827	LOC105379827	NC_000001.11	100409136	100418983	1.27102	0.0167827
283761	LINC00928	NC_000015.10	89504930	89524034	1.27096	0.000157396
107985337	LOC107985337	NC_000019.10	1517477	1522391	1.26759	0.000652829
645249	MNX1-AS1	NC_000007.14	157010857	157016424	1.26746	0.00065012
101928030	LOC101928030	NC_000012.12	9371782	9381422	1.26082	0.00904841
105375997	LOC105375997	NC_000009.12	25579814	25588581	1.2607	0.00686725
105369775	LOC105369775	NC_000012.12	53953385	53956427	1.25803	0.0132468
107985280	LOC107985280	NC_000019.10	30907199	30909155	1.25292	4.79e-05
101927074	LINC00682	NC_000004.12	41879521	41882611	1.2515	0.000206457
107984591	LOC107984591	NC_000013.11	113003099	113009483	1.25095	0.0024182
100874366	HOXC13-AS	NC_000012.12	53935328	53939643	1.2501	5.21e-10
105376695	LOC105376695	NC_000001.11	8240090	8248644	1.24976	0.0128628
107987160	LOC107987160	NC_000011.10	26584402	26597299	1.24819	0.0199585
105375680	LOC105375680	NC_000008.11	101387319	101393173	1.2447	0.000887244
107984211	LOC107984211	NC_000010.11	15208692	15211337	1.24436	0.00963136
107986187	LOC107986187	NC_000004.12	16176684	16179569	1.24434	0.000225973
105376001	LOC105376001	NC_000009.12	27496255	27500418	1.24338	0.000162738
101928773	LINC01449	NC_000007.14	41101604	41133501	1.23762	0.000901051
101929584	LOC101929584	NC_000012.12	5233996	5243151	1.23619	0.00411578
105371939	LOC105371939	NC_000017.11	81975635	81977408	1.23582	0.031023
105372716	LOC105372716	NC_000020.11	62783186	62794281	1.2354	2.33e-06
401103	FLJ46066	NC_000003.12	182446970	182486362	1.23345	0.0109456
104502417	MGAT3-AS1	NC_000022.11	39475807	39476822	1.23293	0.0244947
105370893	LOC105370893	NC_000015.10	74232124	74236248	1.23292	0.00940206
105373936	LOC105373936	NC_000002.12	234596203	234632705	1.23215	5.59e-05
105371268	LOC105371268	NC_000016.10	53510284	53519555	1.23077	0.00250042
107984739	LOC107984739	NC_000015.10	38577076	38580782	1.22998	0.0121548
101928697	LOC101928697	NC_000013.11	19182033	19187465	1.22985	0.015857
284454	LOC284454	NC_000019.10	13834516	13836289	1.22709	0.0115189
105378881	LOC105378881	NC_000001.11	105473602	105489957	1.22655	0.00178359
105373974	LOC105373974	NC_000002.12	241546657	241549970	1.22525	0.00219194
105372636	LOC105372636	NC_000020.11	47840995	47843269	1.22109	0.00176313
107986650	LOC107986650	NC_000006.12	138890493	138895630	1.21502	0.000977499
93429	LOC93429	NC_000019.10	46210242	46214838	1.21369	0.0182699
100506286	LOC100506286	NC_000002.12	101151660	101155412	1.21244	0.0163726
105376428	LOC105376428	NC_000010.11	14655127	14660885	1.21147	0.000297946
101929010	SIRPG-AS1	NC_000020.11	1633508	1648473	1.21099	0.0132733
105378593	LOC105378593	NC_000001.11	2207013	2208854	1.20371	0.00697238
105375968	LOC105375968	NC_000009.12	6704354	6707780	1.20369	0.00122131
101929730	LINC01352	NC_000001.11	220829255	220832429	1.20254	3.05e-05
105377953	LOC105377953	NC_000006.12	113168055	113197540	1.19687	6.76e-05
105377955	LOC105377955	NC_000006.12	113168495	113195294	1.19687	6.76e-05
107986848	LOC107986848	NC_000007.14	129525479	129533838	1.19613	0.0231674
101060391	LOC101060391	NC_000002.12	949634	951392	1.19336	2.73e-05
101930748	LINC00367	NC_000013.11	20938564	20949428	1.18933	2.86e-07
100507392	SENCR	NC_000011.10	128691672	128696023	1.18645	0.000195777
646762	LOC646762	NC_000007.14	29645922	29685138	1.18423	0.00170752
107986916	LOC107986916	NC_000008.11	13725514	13732767	1.18412	0.00463468
107984754	LOC107984754	NC_000015.10	64958488	64962604	1.18356	0.00253697
105376832	LOC105376832	NC_000001.11	21412667	21416543	1.18147	0.00560272
105369932	LOC105369932	NC_000012.12	98293899	98304725	1.18069	0.0186891
105378933	LOC105378933	NC_000001.11	119000344	119001405	1.17652	6.84e-06
102157401	PCBP2-OT1	NC_000012.12	53464468	53465057	1.1764	0.0172958
105376082	LOC105376082	NC_000009.12	73240399	73259135	1.17506	0.0117228
105376504	LOC105376504	NC_000011.10	325703	327479	1.1744	0.00488818
105371912	LOC105371912	NC_000017.11	78342084	78346380	1.17298	0.00199043
105376292	LOC105376292	NC_000009.12	129575417	129582686	1.17108	0.0022129
105375195	LOC105375195	NC_000007.14	25328711	25358335	1.17019	2.28e-07
101927756	LOC101927756	NC_000014.9	61031227	61049403	1.16945	0.00489842
105372325	LOC105372325	NC_000019.10	21922171	21937693	1.16912	0.024081
103352670	LINC01419	NC_000008.11	83403758	83408900	1.1687	0.00635784
105375710	LOC105375710	NC_000008.11	114294583	114311356	1.16783	0.0208638
101927275	NDUFV2-AS1	NC_000018.10	9121265	9136720	1.16558	0.0157365
102467075	LINC01017	NC_000005.10	3496372	3504004	1.16438	0.0372793
107984717	LOC107984717	NC_000015.10	71079785	71095341	1.16407	0.0307833
105371941	LOC105371941	NC_000017.11	82454374	82458179	1.16361	0.00914449
105371982	LOC105371982	NC_000018.10	9895219	9897902	1.1567	0.000177215
105373013	LOC105373013	NC_000022.11	34638065	34665898	1.15629	0.000423179
100506237	NKX2-1-AS1	NC_000014.9	36519278	36523016	1.15377	1.93e-05
105372561	LOC105372561	NC_000020.11	22260586	22274548	1.1525	0.0346132
105369376	LOC105369376	NC_000011.10	72523864	72535026	1.15239	0.00741455
107985786	LOC107985786	NC_000002.12	200417836	200424405	1.15153	0.00976161
105374277	LOC105374277	NC_000003.12	192005064	192037436	1.15056	0.0169693
105369339	LOC105369339	NC_000011.10	64166500	64170665	1.14844	0.00557226
105371636	LOC105371636	NC_000001.11	180152608	180154838	1.14737	0.00531881
105370861	LOC105370861	NC_000015.10	64444747	64460692	1.1473	0.0304004
100505826	STK4-AS1	NC_000020.11	44963794	44966458	1.1452	0.0133994
105373180	LOC105373180	NC_000023.11	39928980	39939253	1.14498	0.00130708
101927954	LOC101927954	NC_000009.12	93008115	93014944	1.1442	0.00311517
101928995	LOC101928995	NC_000001.11	115919376	115925908	1.14329	0.00360785
101929056	LOC101929056	NC_000005.10	1882745	1884649	1.14145	5.68e-06
105378012	LOC105378012	NC_000006.12	135796306	135806171	1.14107	0.033778
340094	LINC01020	NC_000005.10	5034359	5070004	1.14102	0.0132653
105374031	LOC105374031	NC_000003.12	108094635	108123545	1.14089	0.00206063
105379382	LOC105379382	NC_000008.11	38156220	38163494	1.14085	0.000206859
107986496	LOC107986496	NC_000005.10	181197112	181203117	1.13913	1.32e-05
107986557	LOC107986557	NC_000006.12	3845966	3849366	1.13713	0.0194542
105369822	LOC105369822	NC_000012.12	69446776	69462758	1.13698	5.51e-06
105373828	LOC105373828	NC_000002.12	197798094	197804708	1.13606	0.0183032
105370414	LOC105370414	NC_000014.9	25092853	25156383	1.13532	0.00517542
107985401	LOC107985401	NC_000020.11	47792232	47799468	1.13439	0.015547
105370056	LOC105370056	NC_000012.12	126015766	126030554	1.13367	0.00109044
100287902	LGALS8-AS1	NC_000001.11	236523069	236524508	1.13353	0.0240907
105379563	LOC105379563	NT_187508.1	30212	44487	1.13187	0.0327042
100505881	MAGI2-AS3	NC_000007.14	79452957	79471208	1.13128	0.000182725
105377357	LOC105377357	NC_000004.12	107578705	107600917	1.13023	0.00899184
401613	LINC00890	NC_000023.11	111511662	111522399	1.12829	0.0358039
105372243	LOC105372243	NC_000019.10	3124312	3125016	1.12695	0.0120681
105375169	LOC105375169	NC_000007.14	16604825	16617555	1.12601	1.26e-05
105371430	LOC105371430	NC_000017.11	404535	414023	1.12412	0.0438079
107985032	LOC107985032	NC_000017.11	35537124	35552311	1.12373	0.0110615
101927762	LOC101927762	NC_000010.11	933026	942743	1.12289	0.00301982
105376744	LOC105376744	NC_000001.11	12525256	12528881	1.12214	0.00766639
101929098	LOC101929098	NC_000020.11	3068639	3072294	1.12203	0.000114719
105371229	LOC105371229	NC_000001.11	147908673	147928680	1.12187	9.07e-05
107987140	LOC107987140	NC_000009.12	135788171	135791789	1.12129	0.00148656
105378988	LOC105378988	NC_000005.10	59785038	59795542	1.12118	0.0385897
105375605	LOC105375605	NC_000007.14	156942557	156945784	1.12004	0.00999933
105374033	LOC105374033	NC_000003.12	108713549	108727630	1.11867	0.028426
105373668	LOC105373668	NC_000002.12	146856681	146878223	1.11849	0.00847905
107984969	LOC107984969	NC_000017.11	21214358	21220468	1.11786	0.0369484
107986064	LOC107986064	NC_000003.12	15962144	15974216	1.11702	0.00686312
105378807	LOC105378807	NC_000001.11	76588078	76593271	1.11139	0.000823108
105370578	LINC01629	NC_000014.9	76959638	76965802	1.11047	0.00217117
730227	LINC01136	NC_000001.11	203298758	203305325	1.10785	0.0104637
107986065	LOC107986065	NC_000003.12	16296334	16301262	1.1065	0.0111917
102800314	MIR7515HG	NC_000002.12	6649107	6650519	1.10569	8.26e-05
102724078	LOC102724078	NC_000015.10	32164871	32249251	1.10422	0.0190068
107985739	LOC107985739	NC_000001.11	29223267	29224611	1.10421	0.0415765
107985235	LOC107985235	NC_000001.11	183601810	183608072	1.10414	0.00581935
105372701	LOC105372701	NC_000020.11	61179144	61185188	1.10273	0.02243
105372640	LOC105372640	NC_000020.11	48119768	48126814	1.10087	0.0204811
105375942	LOC105375942	NC_000009.12	128602	134972	1.098	0.00764576
100129223	THCAT155	NC_000012.12	3483712	3492819	1.09529	8.82e-08
105370128	LOC105370128	NC_000013.11	27667713	27680599	1.09439	0.00162441
107987036	LOC107987036	NC_000009.12	123337738	123340645	1.09383	0.020909
107984652	LOC107984652	NC_000014.9	75556024	75569572	1.09333	0.00775531
107985408	LOC107985408	NC_000001.11	87500361	87528613	1.09209	0.0209297
105376365	LOC105376365	NC_000010.11	3833950	3834728	1.0919	0.00881502
105370728	LOC105370728	NC_000015.10	23403866	23407335	1.09185	0.00607554
105373428	LOC105373428	NC_000002.12	10767040	10772520	1.09151	0.010245
100505879	KIF25-AS1	NC_000006.12	167994187	167997077	1.09091	0.00231033
100131626	LOC100131626	NC_000011.10	118381220	118418815	1.08939	0.0224595
100131532	LOC100131532	NC_000006.12	169962623	169967678	1.08258	0.00791645
105375646	LOC105375646	NC_000008.11	93899862	93904772	1.08218	0.000440965
105379010	LOC105379010	NC_000005.10	68642292	68662447	1.08051	0.0056002
100505676	RRS1-AS1	NC_000008.11	66419587	66428977	1.08034	0.0146708
105370471	LOC105370471	NC_000014.9	43990683	44049497	1.07995	0.00189588
105370207	LOC105370207	NC_000013.11	52344619	52348704	1.07954	0.00518688
105370287	LOC105370287	NC_000013.11	84064534	84085137	1.07912	0.00157153
102725045	NOVA1-AS1	NC_000014.9	26598405	26806970	1.07905	6.04e-06
105369783	LOC105369783	NC_000012.12	57836625	57843761	1.07711	0.0319151
107986852	LOC107986852	NC_000007.14	139035877	139036950	1.07654	0.0448176
101927233	SEMA6A-AS1	NC_000005.10	116447498	116471673	1.07343	0.0198838
728323	LOC728323	NC_000002.12	242088633	242160503	1.07127	0.0097409
100874282	MLIP-IT1	NC_000006.12	53998890	54007152	1.07106	0.0173027
105755954	LACAT8	NC_000012.12	130990626	130993976	1.07101	0.0050632
101928200	MRGPRF-AS1	NC_000011.10	69012354	69018447	1.06781	0.000360595
643923	LOC643923	NC_000011.10	107591745	107593223	1.06662	0.0127601
107984906	LOC107984906	NC_000016.10	1111648	1113895	1.06543	0.00323643
105748977	LOC105748977	NC_000001.11	211639808	211654622	1.06278	0.0221665
107986134	LOC107986134	NC_000003.12	130178724	130201855	1.06169	2.45e-06
105376331	LOC105376331	NC_000009.12	137943630	137947060	1.0616	0.0139441
105376167	LOC105376167	NC_000009.12	97396768	97409367	1.06045	0.016715
105370616	LOC105370616	NC_000014.9	89628921	89642058	1.06015	0.0497261
150538	SATB2-AS1	NC_000002.12	199468098	199472758	1.05912	0.0236647
105376383	LOC105376383	NC_000010.11	5607604	5610446	1.05773	5.77e-06
104326054	LINC00399	NC_000013.11	109400696	109401641	1.05763	0.0233568
101927610	LOC101927610	NC_000007.14	99919647	99925310	1.0569	0.00244249
107984387	LOC107984387	NC_000011.10	112366265	112381214	1.05632	0.0172335
105369724	LOC105369724	NC_000012.12	31748789	31757120	1.05409	0.0288392
105376736	LOC105376736	NC_000001.11	11099675	11102105	1.05365	0.0183546
29092	LINC00339	NC_000001.11	22025191	22031224	1.05133	0.00111996
105369367	LOC105369367	NC_000011.10	69228749	69234936	1.04868	0.0158127
101927046	LOC101927046	NC_000005.10	149381016	149384359	1.04791	0.00462242
100127967	KRT73-AS1	NC_000012.12	52609851	52615305	1.04378	0.0054231
105378860	LOC105378860	NC_000001.11	94683472	94687975	1.04361	0.000138034
100505621	C11orf72	NC_000011.10	67602880	67606706	1.04312	0.0131387
105372680	LOC105372680	NC_000020.11	56142415	56169781	1.043	0.00698978
285878	VSTM2A-OT1	NC_000007.14	54556970	54571726	1.04271	0.00190925
107984520	LOC107984520	NC_000012.12	7963614	7970308	1.04126	0.00466824
387895	LINC00944	NC_000012.12	126730701	126772262	1.04042	0.000418317
100874343	HS1BP3-IT1	NC_000002.12	20590775	20592548	1.03871	0.0153481
105371573	LOC105371573	NC_000017.11	19362772	19371290	1.03815	0.0198951
107984836	LOC107984836	NC_000016.10	29926275	29928699	1.03735	0.036117
105375466	LOC105375466	NC_000007.14	117232748	117241355	1.03711	0.00571144
107986776	LOC107986776	NC_000007.14	22874621	22891431	1.0371	0.00780407
105370671	LOC105370671	NC_000014.9	101358617	101360242	1.03676	0.00475951
104326051	MAFA-AS1	NC_000008.11	143417679	143419150	1.03496	0.00888107
105374407	LOC105374407	NC_000004.12	37925778	37952812	1.03453	0.00016884
105376508	LOC105376508	NC_000011.10	697607	706658	1.03239	1.86e-06
101928617	LOC101928617	NC_000012.12	92146085	92185784	1.03118	0.00241985
101929559	LINC00211	NC_000002.12	37826247	37875863	1.03034	0.000574012
105374259	LOC105374259	NC_000003.12	186753217	186761048	1.02784	0.000325882
105372503	LOC105372503	NC_000020.11	2296078	2301684	1.0257	0.0260077
107985012	LOC107985012	NC_000017.11	32515467	32519526	1.02341	0.00028445
105373999	LOC105373999	NC_000003.12	98262767	98314682	1.02257	0.00171742
105371381	LOC105371381	NC_000016.10	85119943	85124164	1.02248	0.000423956
107984657	LOC107984657	NC_000014.9	71085231	71087062	1.02136	0.000560424
105372969	LOC105372969	NC_000022.11	25280703	25283094	1.01972	0.0023475
105370564	LOC105370564	NC_000014.9	74206684	74217764	1.01944	0.00400548
78998	RHPN1-AS1	NC_000008.11	143366623	143368635	1.01892	0.0409694
107984948	LOC107984948	NC_000001.11	44030437	44040680	1.01786	8.55e-06
107986828	LOC107986828	NC_000007.14	100222695	100232246	1.01695	0.00120282
339568	LOC339568	NC_000020.11	39213781	39224748	1.01676	0.0254336
107986011	LOC107986011	NC_000003.12	24507497	24522812	1.01614	0.00692365
105374262	LOC105374262	NC_000003.12	187522780	187535944	1.01393	0.00292655
101926907	LOC101926907	NC_000001.11	58801495	58816042	1.01382	0.0157692
107987072	LOC107987072	NC_000009.12	66269987	66285324	1.01353	0.0329062
100506937	LOC100506937	NC_000007.14	132758970	132760632	1.01277	0.00346094
107986712	LOC107986712	NC_000007.14	76782113	76824386	1.01157	0.0055011
100287592	LOC100287592	NC_000005.10	50969217	50970187	1.00569	0.0187486
105372419	LOC105372419	NC_000019.10	45085329	45090391	1.00277	0.000923452
101926967	LOC101926967	NC_000017.11	44198851	44223703	1.0017	0.000544187
107985923	LOC107985923	NC_000002.12	99307072	99321686	1.00125	0.00197394
105375905	LOC105375905	NC_000008.11	75122230	75136868	-1.00001	0.00238097
107986380	LOC107986380	NC_000005.10	53299238	53304901	-1.00005	0.0234479
107985254	LOC107985254	NC_000001.11	208606425	208613420	-1.00007	4.47e-05
105373465	LOC105373465	NC_000002.12	20405052	20425082	-1.00031	0.00211121
105372047	LOC105372047	NC_000018.10	30325739	30386859	-1.00111	0.000532755
105379446	LOC105379446	NC_000009.12	65445305	65454892	-1.00147	1.45e-06
105378814	LOC105378814	NC_000001.11	82621473	82656278	-1.00225	0.00207309
101927948	AC012494.1	NC_000002.12	78088730	78127806	-1.00265	2.06e-07
102724661	LOC102724661	NC_000001.11	177351586	177366458	-1.00303	0.0348016
105378026	LOC105378026	NC_000006.12	140610349	140664189	-1.00308	2.91e-06
105372165	LOC105372165	NC_000018.10	63966365	63972591	-1.0031	0.000688823
105377096	LOC105377096	NC_000003.12	55178172	55189602	-1.00401	0.00192128
105369490	LOC105369490	NC_000011.10	111089882	111097358	-1.00513	0.000561522
105378562	LOC105378562	NC_000010.11	130693883	130697042	-1.00532	0.000881567
107987085	LOC107987085	NC_000009.12	80881181	80893539	-1.00572	0.0011877
101927539	AC007431.1	NC_000017.11	57600864	57608412	-1.00597	0.0119934
105379145	LOC105379145	NC_000005.10	120386828	120451857	-1.00677	0.0104336
107986123	LOC107986123	NC_000003.12	124405684	124408540	-1.00768	0.00429762
105372802	LOC105372802	NC_000021.9	38503434	38543747	-1.00776	0.0346725
107984962	LOC107984962	NC_000001.11	60259082	60270634	-1.00879	9.06e-05
101929520	LINC00993	NC_000010.11	37309186	37347029	-1.01041	0.000134207
107987105	LOC107987105	NC_000009.12	104684856	104747513	-1.01158	0.0125656
101927139	LOC101927139	NC_000001.11	66042500	66050718	-1.0118	0.000804981
105369161	LOC105369161	NC_000022.11	46944660	46956082	-1.01292	0.00300523
107985459	LOC107985459	NC_000001.11	200519581	200531105	-1.01321	0.00332011
105378386	LOC105378386	NC_000010.11	80649555	80653732	-1.01375	0.0144701
101927455	TMEM108-AS1	NC_000003.12	133246448	133257121	-1.01407	0.038205
105377561	LOC105377561	NC_000004.12	178007857	178038597	-1.01553	8.7e-07
107986116	LOC107986116	NC_000003.12	115960130	115977851	-1.01644	0.0188228
105376116	LOC105376116	NC_000009.12	84278170	84290136	-1.0174	0.0343176
107985536	LOC107985536	NC_000022.11	48098802	48100205	-1.01746	0.00515745
101929620	LINC01243	NC_000009.12	31371611	31381490	-1.01828	0.0255257
107985186	LOC107985186	NC_000018.10	32919403	32925895	-1.01887	1.21e-06
104355140	LINC00375	NC_000013.11	85065087	85148057	-1.01892	0.00105824
157627	LINC00599	NC_000008.11	9900064	9903329	-1.01971	0.000268134
105371272	LOC105371272	NC_000016.10	54370306	54374721	-1.02039	0.000278123
107985783	LOC107985783	NC_000002.12	185946443	186007819	-1.02125	3.02e-05
105372739	LOC105372739	NC_000021.9	15188593	15190506	-1.02173	1.53e-05
105378358	LOC105378358	NC_000010.11	73182450	73186754	-1.02179	0.0326005
105370972	LOC105370972	NC_000015.10	91233047	91255375	-1.02183	0.0127817
101927048	LOC101927048	NC_000006.12	49815493	49824766	-1.02302	1.45e-06
107985951	LOC107985951	NC_000002.12	153337441	153354866	-1.02357	0.00192629
105379127	LOC105379127	NC_000005.10	113738106	113777286	-1.02415	1.2e-05
107984009	LOC107984009	NC_000013.11	26052276	26059584	-1.02484	0.0231599
107986317	LOC107986317	NC_000004.12	144104076	144186469	-1.02493	0.00874183
100505619	LINC00919	NC_000016.10	52083065	52085109	-1.02514	0.0058118
105376375	LOC105376375	NC_000010.11	4706029	4766552	-1.026	3.3e-05
105374502	LOC105374502	NC_000004.12	16124284	16126165	-1.02614	5.98e-07
105378210	LOC105378210	NC_000005.10	143662893	143673052	-1.02702	0.0238034
107986184	LOC107986184	NC_000004.12	13706872	13730793	-1.02736	0.0382495
100507299	SMC5-AS1	NC_000009.12	70216059	70258874	-1.02752	0.010603
105378504	LOC105378504	NC_000010.11	117934825	117940266	-1.02772	0.000249357
105371462	LOC105371462	NC_000001.11	159466104	159491180	-1.02811	0.00238486
107986153	LOC107986153	NC_000003.12	172181820	172187293	-1.02833	0.00525994
645030	NFIA-AS1	NC_000001.11	61248945	61253518	-1.02871	0.00219318
105371540	LOC105371540	NC_000017.11	12590697	12606135	-1.02894	3.43e-06
101928137	LOC101928137	NC_000012.12	73159190	73208317	-1.02987	9.63e-10
105378009	LOC105378009	NC_000006.12	134335866	134352450	-1.03262	0.0035339
100272228	LINC00894	NC_000023.11	149938548	150016787	-1.03305	0.00175056
105375472	LOC105375472	NC_000007.14	118468362	118480736	-1.03331	9.44e-05
101060171	ARMC4P1	NC_000010.11	27257939	27327430	-1.03402	0.0215245
101927089	LOC101927089	NC_000002.12	50620191	50632732	-1.03426	5.28e-06
102724153	LOC102724153	NC_000014.9	75574901	75579588	-1.03433	0.0297684
388815	MIR99AHG	NC_000021.9	16070488	16631727	-1.03485	8e-11
259283	MDS2	NC_000001.11	23627334	23640566	-1.03634	0.045915
105374695	LOC105374695	NC_000005.10	27406530	27413638	-1.03689	0.000993694
105370418	LOC105370418	NC_000014.9	26382234	26397324	-1.04054	4.97e-06
101929045	LOC101929045	NW_003315952.3	137853	146268	-1.04088	0.0116702
107987182	LOC107987182	NC_000012.12	1337352	1339983	-1.04189	0.00788382
101927989	LOC101927989	NC_000018.10	76491652	76493918	-1.04193	0.0464215
105378733	LOC105378733	NC_000001.11	53439636	53445392	-1.04226	0.00895417
107987060	LOC107987060	NC_000009.12	32840656	32842905	-1.04236	0.00555421
105378994	LOC105378994	NC_000005.10	61321490	61332216	-1.04279	0.0257751
253264	ZNF503-AS1	NC_000010.11	75296383	75361678	-1.04327	1.2e-07
107985747	LOC107985747	NC_000001.11	248740019	248743944	-1.04356	0.000792528
105378672	LOC105378672	NC_000001.11	40487267	40508692	-1.04435	0.00769543
105373521	LOC105373521	NC_000002.12	104093618	104111966	-1.04437	3.38e-08
107983968	LOC107983968	NC_000015.10	38864806	38869734	-1.04531	0.0174168
107984108	LOC107984108	NC_000001.11	108311096	108421138	-1.04618	2.04e-07
101928378	PTOV1-AS2	NC_000019.10	49856465	49859289	-1.04706	0.0185613
101928936	LOC101928936	NC_000006.12	88525924	88539369	-1.04853	0.0125031
283854	CASC22	NC_000016.10	52258564	52280299	-1.04923	0.00736182
107984223	LOC107984223	NC_000010.11	37395040	37430564	-1.04929	1.14e-07
105372016	LOC105372016	NC_000018.10	21896932	21916656	-1.04999	0.00199413
107985275	LOC107985275	NC_000019.10	44180078	44199490	-1.05097	6.33e-06
105377837	LOC105377837	NC_000006.12	64979060	64994448	-1.05159	0.00456099
107985402	LOC107985402	NC_000020.11	24818740	24823611	-1.05227	3.15e-05
107986148	LOC107986148	NC_000003.12	156678621	156682273	-1.0532	0.049841
105378526	LOC105378526	NC_000010.11	122489633	122496259	-1.0549	0.000442162
644990	THRB-AS1	NC_000003.12	24494087	24500011	-1.05496	0.0249433
105378183	LOC105378183	NC_000014.9	103317284	103318539	-1.05663	0.0153602
107985178	LOC107985178	NC_000018.10	64826458	64951642	-1.05665	0.000966975
105369455	LOC105369455	NC_000011.10	98453813	98495701	-1.05744	0.0123399
107985714	LOC107985714	NC_000023.11	96429989	96542339	-1.05822	0.00250668
105373572	LOC105373572	NC_000002.12	115738820	115756822	-1.05846	0.0285284
105370502	LOC105370502	NC_000014.9	53168770	53201469	-1.05926	0.00310983
54075	CHODL-AS1	NC_000021.9	17835672	17885608	-1.05965	7.42e-06
105375594	LOC105375594	NC_000007.14	155414700	155418811	-1.06013	0.0101743
105369885	LOC105369885	NC_000012.12	88597968	88602195	-1.06017	0.00507663
105369881	LOC105369881	NC_000012.12	87612217	87670542	-1.06033	1.14e-05
105370252	LOC105370252	NC_000013.11	67779277	67792194	-1.06075	2.88e-05
105371154	LOC105371154	NC_000016.10	27061984	27062737	-1.0612	0.000135345
105373744	LOC105373744	NC_000002.12	173435475	173446780	-1.06226	0.00220841
101927062	LOC101927062	NC_000014.9	26775495	26822120	-1.06378	2.55e-05
105377501	LOC105377501	NC_000004.12	155076203	155082521	-1.06473	1.02e-06
100874126	LINC00331	NC_000013.11	78787319	78840050	-1.06487	5.55e-05
105373240	LOC105373240	NC_000023.11	66757136	66780371	-1.06544	0.012179
102724659	LOC102724659	NC_000001.11	11777077	11779619	-1.06569	0.0346279
105369788	LOC105369788	NC_000012.12	58444557	58463926	-1.06598	0.000214049
105370933	LOC105370933	NC_000015.10	83345642	83350586	-1.06796	0.0175301
643837	LINC01128	NC_000001.11	827591	859446	-1.06799	0.00122362
402779	CSMD2-AS1	NC_000001.11	33868956	33885458	-1.06855	0.0102221
101927360	LINC01103	NC_000002.12	104488456	104510509	-1.06855	0.0191652
100874093	BRWD1-AS1	NC_000021.9	39315707	39323218	-1.06873	0.00816905
101927857	LOC101927857	NC_000018.10	39655611	39674733	-1.06921	0.0175471
107984294	LOC107984294	NC_000010.11	81915497	81922820	-1.06978	0.000528907
107984880	LOC107984880	NC_000016.10	11624124	11632090	-1.07005	0.0188975
100506724	LINC00901	NC_000003.12	116921431	116932238	-1.07061	8.05e-07
107986058	LOC107986058	NC_000003.12	855142	870161	-1.07223	4.31e-07
105379110	LOC105379110	NC_000005.10	105243148	105393541	-1.07251	5.55e-05
105373645	LOC105373645	NC_000002.12	139411297	139474824	-1.07283	5.63e-07
104355290	MIR217HG	NC_000002.12	55963406	56047326	-1.0733	0.00120109
107984412	LOC107984412	NC_000011.10	131187039	131232244	-1.07411	8.53e-06
105378374	LOC105378374	NC_000010.11	78164902	78178689	-1.0744	0.00256004
105374181	LOC105374181	NC_000003.12	158866998	158873236	-1.07569	0.00189995
105377253	LOC105377253	NC_000004.12	63462449	63513456	-1.07716	1.28e-07
105376584	LOC105376584	NC_000011.10	20560068	20572998	-1.07816	7.24e-07
105371688	LOC105371688	NC_000001.11	203503723	203513650	-1.07935	0.000522145
107986394	LOC107986394	NC_000005.10	158703	159784	-1.07989	0.0247961
100874028	SGO1-AS1	NC_000003.12	20174286	20186115	-1.08027	0.000184599
105377045	LOC105377045	NC_000003.12	41050457	41058139	-1.0809	6.23e-08
105374948	LOC105374948	NC_000006.12	15829647	15834463	-1.0817	0.023602
105379389	LOC105379389	NC_000008.11	40904039	40928852	-1.08191	4.39e-07
100874115	PLCXD2-AS1	NC_000003.12	111676266	111677433	-1.08191	0.000192408
105371020	LOC105371020	NC_000015.10	99770842	99774643	-1.0831	0.000194611
105374115	LOC105374115	NC_000003.12	132781545	132804714	-1.08313	0.000598672
107986015	LOC107986015	NC_000003.12	60325128	60331646	-1.08359	0.00593553
101927526	LOC101927526	NC_000022.11	44443327	44444788	-1.08359	0.0386343
105373012	LOC105373012	NC_000022.11	34349677	34362313	-1.08434	1.84e-05
102725148	LOC102725148	NC_000018.10	71810455	71839333	-1.0858	7.34e-08
105377115	LOC105377115	NC_000003.12	61298490	61315975	-1.08596	7.85e-05
107987084	LOC107987084	NC_000009.12	80790588	80929227	-1.08782	0.000259305
105375909	LOC105375909	NC_000008.11	77398965	77421357	-1.08932	0.000148927
100874200	ARHGEF3-AS1	NC_000003.12	56940040	56960854	-1.08948	0.0088001
107984378	LOC107984378	NC_000011.10	24118969	24158536	-1.08974	0.0285109
112597	LINC00152	NC_000002.12	87455455	87521518	-1.0928	0.00656166
107984255	LOC107984255	NC_000010.11	94109103	94124181	-1.09323	0.00208603
105378314	LOC105378314	NC_000010.11	57699993	57847376	-1.0934	2.31e-05
105375896	LOC105375896	NC_000008.11	72193585	72227255	-1.09384	1.41e-05
105376611	LOC105376611	NC_000011.10	30868493	30922494	-1.0947	0.00231712
105370168	LOC105370168	NC_000013.11	39214568	39228164	-1.09531	1.73e-06
102724020	LOC102724020	NC_000012.12	10015352	10030606	-1.09606	0.000118626
105376725	LOC105376725	NC_000001.11	10357983	10366610	-1.09773	0.000222575
101928794	LOC101928794	NC_000005.10	67001618	67004154	-1.09785	0.000825458
107986655	LOC107986655	NC_000006.12	142946149	142956864	-1.09807	0.00150288
105370393	LOC105370393	NC_000014.9	19902461	19948734	-1.09963	0.00109361
107984603	LOC107984603	NC_000013.11	44390468	44394187	-1.10138	4.73e-07
105370111	LOC105370111	NC_000013.11	22975690	22978398	-1.10267	1.48e-06
107984193	LOC107984193	NC_000010.11	3637193	3647546	-1.10284	0.00643859
102723395	LOC102723395	NC_000008.11	25846687	25870835	-1.10334	0.00156157
107984027	LOC107984027	NC_000014.9	44389254	44481886	-1.10345	0.00122348
105369463	LOC105369463	NC_000011.10	103595260	103651280	-1.10346	0.000935415
105370740	LOC105370740	NC_000015.10	26403733	26478138	-1.10409	6.41e-05
105375412	LOC105375412	NC_000007.14	96509231	96531315	-1.10438	0.000475131
105375265	LOC105375265	NC_000007.14	46302128	46353153	-1.105	5.07e-06
101927606	LOC101927606	NC_000018.10	74409448	74413209	-1.10511	0.00328989
105378473	LOC105378473	NC_000010.11	106648062	106676640	-1.10543	0.00264467
107985508	LOC107985508	NC_000021.9	22200751	22403096	-1.10555	1.51e-09
105378139	LOC105378139	NC_000006.12	168333251	168334564	-1.10562	0.000233249
90499	FAM95A	NC_000002.12	94755326	94761184	-1.10831	7.24e-05
105373689	LOC105373689	NC_000002.12	152175818	152190687	-1.10855	0.000773469
105371656	LOC105371656	NC_000001.11	187484303	187547684	-1.10872	5.36e-07
107986206	LOC107986206	NC_000004.12	185379722	185392770	-1.1098	0.000327521
105374110	LOC105374110	NC_000003.12	131431555	131442667	-1.10982	2.31e-05
107984318	LOC107984318	NC_000011.10	18049711	18055287	-1.10999	0.0166692
100289230	LOC100289230	NC_000005.10	98929134	98931009	-1.11002	0.0292472
105375614	LOC105375614	NC_000007.14	157614023	157618771	-1.11039	0.0018959
104266956	LINC01044	NC_000013.11	112322567	112331225	-1.11131	0.00211794
105370768	LOC105370768	NC_000015.10	36446706	36485034	-1.11289	0.000666877
105370205	LOC105370205	NC_000013.11	49635465	49640519	-1.11466	0.0238329
107985151	LOC107985151	NC_000018.10	76656317	76661368	-1.11474	0.0304237
102723724	LOC102723724	NC_000006.12	140807271	140898421	-1.11701	4.63e-05
105377705	LOC105377705	NC_000005.10	166228606	166235713	-1.11757	0.00505734
105370611	LOC105370611	NC_000014.9	87633872	87655294	-1.12034	0.00524966
401164	LINC01060	NC_000004.12	188455578	188601908	-1.1214	0.00338477
105377607	LOC105377607	NC_000004.12	188175143	188182952	-1.12232	0.00964947
101927346	LOC101927346	NC_000003.12	73999805	74005609	-1.12258	0.000387359
107984585	LOC107984585	NC_000013.11	23310684	23322746	-1.12274	0.0122466
105377460	LOC105377460	NC_000004.12	144081179	144104056	-1.12391	9.58e-08
105371679	LOC105371679	NC_000001.11	198976175	198983912	-1.12476	0.0128158
105377127	LOC105377127	NC_000003.12	65161627	65178979	-1.12476	0.00861316
107984780	LOC107984780	NC_000015.10	26395035	26489872	-1.12563	2.04e-05
100126791	EGOT	NC_000003.12	4749192	4751590	-1.12687	0.00273578
340113	LOC340113	NC_000005.10	32947443	32962467	-1.12816	0.000245478
107984187	LOC107984187	NC_000010.11	83158009	83166695	-1.13002	0.00982462
105379147	LOC105379147	NC_000005.10	120868488	120873064	-1.13359	4.6e-05
105378032	LOC105378032	NC_000006.12	142244915	142259918	-1.13427	0.000889144
105370159	LOC105370159	NC_000013.11	34670427	34689431	-1.13432	0.000159058
107985779	LOC107985779	NC_000002.12	141611352	141763220	-1.13604	3.55e-11
101929116	LOC101929116	NC_000009.12	126270124	126275915	-1.13618	0.0041706
107984572	LOC107984572	NC_000013.11	90683434	90711476	-1.13719	1e-07
107985174	LOC107985174	NC_000001.11	110639954	110724740	-1.13926	4.71e-05
105378238	LOC105378238	NC_000005.10	153887232	153898987	-1.13954	0.00776197
105377267	LOC105377267	NC_000004.12	69182100	69216767	-1.14014	9.44e-05
105372988	LOC105372988	NC_000022.11	30182929	30207134	-1.14116	8.62e-05
105378872	LOC105378872	NC_000001.11	101639560	101785723	-1.14127	8.88e-06
105373651	LOC105373651	NC_000002.12	142299010	142341746	-1.14152	0.00477026
105377995	LOC105377995	NC_000006.12	127599426	127608237	-1.14313	5.95e-05
101927348	LOC101927348	NC_000016.10	14018880	14021077	-1.14338	0.0491137
63914	LINC01590	NC_000006.12	87397124	87399741	-1.1445	0.00415241
105376441	LOC105376441	NC_000010.11	19155180	19160243	-1.14484	0.00102008
105371661	LOC105371661	NC_000001.11	192106224	192148110	-1.14672	0.00126643
102724653	LOC102724653	NC_000022.11	22087767	22098619	-1.14724	0.0059586
105379089	LOC105379089	NC_000005.10	95366377	95391172	-1.14993	4.22e-06
105374392	LOC105374392	NC_000004.12	33881581	33905281	-1.15005	6.65e-07
100873982	ABCC5-AS1	NC_000003.12	184006338	184011419	-1.1509	0.00344601
101928151	LINC01179	NC_000004.12	165684639	165762778	-1.15114	0.00562831
105370878	LOC105370878	NC_000015.10	70296244	70299117	-1.15295	0.000211737
101927835	LOC101927835	NC_000005.10	164448422	164467402	-1.15374	0.000582265
105369956	LOC105369956	NC_000012.12	105425208	105444214	-1.15581	3.43e-07
105379371	LOC105379371	NC_000008.11	36195043	36268351	-1.15633	0.000217686
107985699	LOC107985699	NC_000023.11	128767029	128782609	-1.15774	0.00598587
105374658	LOC105374658	NC_000005.10	12887870	13032905	-1.16013	1.38e-06
105369929	LOC105369929	NC_000012.12	97270099	97276209	-1.16098	0.00217308
100132078	LOC100132078	NC_000011.10	111414242	111418186	-1.16358	0.0102166
729082	OIP5-AS1	NC_000015.10	41284003	41299597	-1.16426	1.17e-05
107984279	LOC107984279	NC_000010.11	129240385	129255671	-1.16552	0.00201173
100506302	LOC100506302	NC_000007.14	155641916	155644406	-1.16661	0.0136182
107984826	LOC107984826	NC_000016.10	24916479	24919493	-1.16826	0.0023072
105374649	LOC105374649	NC_000005.10	9751365	9776826	-1.16851	0.00888785
727915	AGBL1-AS1	NC_000015.10	86296833	86316968	-1.16892	0.00190333
101929445	LOC101929445	NC_000010.11	42871521	42874060	-1.17015	0.00216092
104472714	DISC1-IT1	NC_000001.11	231925834	231945205	-1.17097	0.00272611
401232	LINC01011	NC_000006.12	2987967	2991171	-1.17273	0.013225
107984919	LOC107984919	NC_000001.11	13623126	13642847	-1.17521	0.0131096
105373412	LOC105373412	NC_000002.12	8679242	8681936	-1.17848	0.0168213
105371005	LOC105371005	NC_000015.10	97106064	97119146	-1.17922	0.00395762
105378492	LOC105378492	NC_000010.11	114008191	114022695	-1.17935	0.0178954
107986060	LOC107986060	NC_000003.12	5889527	5890603	-1.18086	0.00278055
101928701	LOC101928701	NC_000010.11	16526083	16539768	-1.18142	2.02e-05
105374475	LOC105374475	NC_000002.12	40632909	40643685	-1.18224	0.000422582
101928735	LOC101928735	NC_000012.12	29040616	29057834	-1.18272	0.000457768
105372046	LOC105372046	NC_000018.10	30317394	30350114	-1.18275	5.24e-07
105378039	LOC105378039	NC_000006.12	145752006	145769590	-1.18277	5.27e-06
107986694	LOC107986694	NC_000007.14	5923881	5925671	-1.18316	0.00796507
105375765	LOC105375765	NC_000008.11	132487346	132496969	-1.18375	0.000401841
105372019	LOC105372019	NC_000018.10	22347846	22349680	-1.18379	0.00438958
105370998	LOC105370998	NC_000015.10	96039938	96053377	-1.18694	0.000698227
440184	LINC00238	NC_000014.9	66486371	66498553	-1.18699	4.15e-05
105376450	LOC105376450	NC_000010.11	22471451	22472577	-1.1903	0.00230635
221718	LINC00518	NC_000006.12	10427785	10434822	-1.1912	0.000143815
105376311	LOC105376311	NC_000009.12	134472610	134483232	-1.1921	1.42e-06
105376217	LOC105376217	NC_000009.12	110173882	110176598	-1.19241	0.000365485
107987015	LOC107987015	NC_000009.12	116571831	116586322	-1.19288	0.00798249
107984170	LOC107984170	NC_000010.11	28713118	28726828	-1.19294	0.000135307
105369959	LOC105369959	NC_000012.12	105704766	105708027	-1.19467	0.000130034
105377861	LOC105377861	NC_000006.12	76698790	76727276	-1.19576	0.000126045
102724019	LOC102724019	NC_000003.12	135133058	135154142	-1.19581	1.85e-06
440934	LOC440934	NC_000002.12	222318471	222357910	-1.19721	0.001488
101929172	LOC101929172	NC_000008.11	21298239	21309449	-1.19796	9.93e-06
340581	LOC340581	NC_000023.11	134949549	134953382	-1.19985	0.0155967
105378963	LOC105378963	NC_000005.10	52671607	52690083	-1.20027	6.07e-07
101927761	TH2LCRR	NC_000005.10	132630589	132656154	-1.20115	0.002381
105378889	LOC105378889	NC_000001.11	106818284	106865366	-1.20142	0.00316188
107986272	LOC107986272	NC_000004.12	34902610	34920682	-1.2016	1.92e-05
105369422	LOC105369422	NC_000011.10	87012078	87037771	-1.20313	0.0226107
103695366	LINC01461	NC_000001.11	84597964	84621031	-1.20377	0.00119381
105377422	LOC105377422	NC_000004.12	131104704	131136251	-1.20395	0.00638267
378828	LINC00317	NC_000021.9	21723293	21737319	-1.20437	4.04e-06
107984431	LOC107984431	NC_000011.10	99630257	99634262	-1.20464	0.000627475
105376548	LOC105376548	NC_000011.10	11149665	11156574	-1.20557	6.79e-05
283174	MIR4697HG	NC_000011.10	133896435	133901740	-1.20885	0.0107719
105370201	LOC105370201	NC_000013.11	48567598	48570464	-1.20935	0.0012736
101929741	LOC101929741	NC_000004.12	118664087	118685341	-1.20995	0.0279605
100188953	LINC00092	NC_000009.12	96019732	96021755	-1.21124	0.00105894
257000	TINCR	NC_000019.10	5558167	5568034	-1.21352	0.00332625
107987090	LOC107987090	NC_000009.12	87281866	87299009	-1.21365	0.000479839
101929215	CTD-2201I18.1	NC_000005.10	80066349	80083665	-1.21436	1.37e-06
100885775	BANCR	NC_000009.12	69296681	69307056	-1.2155	0.00186222
105370313	LOC105370313	NC_000013.11	91241641	91251670	-1.2163	0.000140128
107986536	LOC107986536	NC_000006.12	12353998	12375699	-1.21713	0.00675754
221241	LINC00305	NC_000018.10	64080009	64149026	-1.21726	5.7e-08
105379350	LOC105379350	NC_000008.11	29529244	29544587	-1.218	1.14e-05
105377973	LOC105377973	NC_000006.12	119473412	119478662	-1.21861	0.00297924
105378306	LOC105378306	NC_000010.11	52790280	52812468	-1.21881	0.00238845
105373131	LOC105373131	NC_000023.11	11732541	11735353	-1.22077	0.0146804
105371698	LOC105371698	NC_000001.11	205376910	205378650	-1.22078	0.00722692
105369363	LOC105369363	NC_000011.10	68272085	68284643	-1.22095	0.0103419
105373648	LOC105373648	NC_000002.12	141846265	141857393	-1.22152	0.00577657
107985059	LOC107985059	NC_000017.11	82308625	82311482	-1.22174	0.000347504
100128176	UST-AS1	NC_000006.12	148954259	148964684	-1.22295	3.85e-05
105369509	LOC105369509	NC_000011.10	115333577	115340439	-1.22473	0.00409782
105378316	LOC105378316	NC_000010.11	58433926	58503438	-1.2275	0.00117765
105378967	LOC105378967	NC_000005.10	54619445	54648062	-1.22887	4.39e-05
107986419	LOC107986419	NC_000005.10	65056200	65099838	-1.22947	0.00257948
105375154	LOC105375154	NC_000007.14	12404000	12410286	-1.22962	0.023782
107984423	LOC107984423	NC_000011.10	81962939	81971535	-1.23122	0.00178212
101929579	LOC101929579	NC_000003.12	107380476	107382159	-1.23133	5.83e-05
100506860	LOC100506860	NC_000007.14	130913464	130921946	-1.23167	3.21e-07
105379064	LOC105379064	NC_000005.10	86354533	86430218	-1.2352	0.000523357
101929575	LOC101929575	NC_000020.11	20254830	20267834	-1.23529	1.03e-08
403323	LOC403323	NC_000009.12	62857856	62898087	-1.23692	0.0252451
105374391	LOC105374391	NC_000004.12	33467424	33520434	-1.2372	0.000106544
105377967	LOC105377967	NC_000006.12	118085903	118095472	-1.23846	4.84e-07
100874055	LINC00570	NC_000002.12	11393981	11403077	-1.24262	0.0161975
101929534	LOC101929534	NC_000003.12	106810641	106838387	-1.24445	0.00314866
105377391	LOC105377391	NC_000004.12	117834358	117869948	-1.24532	0.00146116
105373015	LOC105373015	NC_000022.11	34947086	34952782	-1.24541	0.00133899
100507297	TMEM44-AS1	NC_000003.12	194584268	194590832	-1.24572	0.00118564
101928144	LOC101928144	NC_000018.10	49499320	49527494	-1.24869	9.01e-05
105369897	LOC105369897	NC_000012.12	91325136	91368601	-1.25021	0.000780888
105370975	LOC105370975	NC_000015.10	92645514	92646744	-1.25222	3.89e-06
101929315	LOC101929315	NC_000008.11	24490312	24514868	-1.25241	9.96e-08
105372037	LOC105372037	NC_000018.10	27225742	27274741	-1.25366	0.00215263
105374481	LOC105374481	NC_000004.12	10564795	10578526	-1.25407	0.0145947
107986112	LOC107986112	NC_000003.12	106298884	106304271	-1.25489	0.00128364
105370196	LOC105370196	NC_000013.11	47695697	47705354	-1.25494	0.000243154
105370080	LOC105370080	NC_000012.12	130756967	130763764	-1.25554	0.00472329
105372768	LOC105372768	NC_000021.9	29555719	29577698	-1.25578	4.57e-05
102723657	LOC102723657	NC_000015.10	73866187	73873515	-1.25585	2.14e-06
101927659	SMAD1-AS2	NC_000004.12	145497049	145502980	-1.25587	0.00894715
100996335	LOC100996335	NC_000022.11	21301260	21326636	-1.25672	0.00784717
107986611	LOC107986611	NC_000006.12	72381049	72383445	-1.25692	0.00111648
107984856	LOC107984856	NC_000016.10	73996618	74006772	-1.25744	0.00204568
101927283	LOC101927283	NC_000002.12	111263734	111291184	-1.25779	0.00441689
105372947	LOC105372947	NC_000022.11	22920053	22924966	-1.25843	0.00437765
105375826	LOC105375826	NC_000008.11	49168166	49193784	-1.25917	1.18e-05
105373822	LOC105373822	NC_000002.12	196428012	196437419	-1.26228	1.77e-06
105376794	LOC105376794	NC_000001.11	16613598	16617729	-1.26437	0.00276257
107984666	LOC107984666	NC_000014.9	23103574	23104699	-1.26465	0.00375853
105372218	LOC105372218	NC_000018.10	77974558	77984809	-1.26501	0.00300024
101927494	LOC101927494	NC_000003.12	86481943	86496996	-1.26544	0.00528041
105378576	LOC105378576	NC_000010.11	133462356	133464559	-1.26752	0.00978827
105369203	LOC105369203	NC_000015.10	94064373	94099439	-1.26757	0.00112577
100505683	LINC01431	NC_000020.11	23356594	23358127	-1.26868	0.000305835
105369819	LOC105369819	NC_000012.12	68332519	68337612	-1.27189	0.00058535
105373872	LOC105373872	NC_000002.12	217202734	217221523	-1.27288	0.00328408
152742	LINC01085	NC_000004.12	14111968	14140052	-1.27362	3.54e-05
107986152	LOC107986152	NC_000003.12	167996667	168009448	-1.27776	0.000985575
105375397	LOC105375397	NC_000007.14	92592020	92600940	-1.27862	1.36e-05
105375637	LOC105375637	NC_000008.11	91260405	91263949	-1.27915	0.00409651
105377783	LOC105377783	NT_187576.1	427087	508512	-1.28062	0.00730835
101928470	TMEM246-AS1	NC_000009.12	101468439	101481506	-1.28139	0.00252688
105371754	LOC105371754	NT_187614.1	1951334	1963192	-1.28483	0.0402031
107985574	LOC107985574	NC_000022.11	36744175	36746341	-1.28484	0.000431541
105370985	LOC105370985	NC_000015.10	94583552	94589219	-1.2885	2.87e-05
105377367	LOC105377367	NC_000004.12	111705399	111716057	-1.28899	0.000391719
107985223	LOC107985223	NC_000001.11	163039884	163055460	-1.2895	1.98e-08
105373406	LOC105373406	NC_000002.12	7380178	7387522	-1.29008	1.26e-07
107985967	LOC107985967	NC_000002.12	179701056	179708185	-1.29026	0.00823527
107986401	LOC107986401	NC_000005.10	6761287	6765061	-1.29083	0.0115367
100874004	PPEF1-AS1	NC_000023.11	18688643	18692687	-1.29454	6.16e-06
105379342	LOC105379342	NC_000008.11	27902664	27911087	-1.29702	3.97e-09
105379047	LOC105379047	NC_000005.10	79547573	79579314	-1.29725	1.73e-10
105376420	LOC105376420	NC_000010.11	13413301	13423758	-1.29951	0.00196495
100505547	LINC01208	NC_000003.12	176604148	176635532	-1.30077	0.000706615
101928104	LINC01482	NC_000017.11	68628154	68679606	-1.30199	0.00120535
100505921	LOC100505921	NC_000007.14	7949839	7968752	-1.30276	0.00182423
105377345	LOC105377345	NC_000004.12	100531830	100546640	-1.30465	0.00199454
105377546	LOC105377546	NC_000004.12	174004106	174021130	-1.30592	1.38e-05
64002	PCGEM1	NC_000002.12	192749845	192776899	-1.30622	0.000129372
105378884	LOC105378884	NC_000001.11	105927624	106028545	-1.30669	2.27e-07
105370784	LOC105370784	NC_000015.10	39512406	39520868	-1.30691	0.0241841
105379361	LOC105379361	NC_000008.11	32424924	32431649	-1.30731	0.00279255
440117	LOC440117	NC_000012.12	126869494	126874690	-1.31035	0.000501148
100874130	ENOX1-AS2	NC_000013.11	43448852	43459488	-1.31638	0.000879973
107986773	LOC107986773	NC_000007.14	19300635	19334273	-1.31695	0.00373281
105371625	LOC105371625	NC_000001.11	177242832	177255930	-1.31976	0.00460752
105375748	LOC105375748	NC_000008.11	125859736	125873105	-1.32014	1.04e-05
101060544	LINC01563	NC_000017.11	21075556	21090613	-1.3241	0.0108659
105370423	LOC105370423	NC_000014.9	28792018	28830204	-1.32541	0.000337976
101929344	LINC01198	NC_000013.11	46455203	46466776	-1.32555	0.00542864
101927094	LOC101927094	NC_000018.10	3445792	3448073	-1.32682	0.000244181
101928880	LOC101928880	NC_000016.10	88194281	88195217	-1.33366	1.17e-06
105378221	LOC105378221	NC_000005.10	148550231	148559987	-1.33483	0.000324357
100289373	UBAC2-AS1	NC_000013.11	99196374	99200757	-1.33581	0.0013952
105378003	LOC105378003	NC_000006.12	130741356	130770671	-1.33695	6.87e-05
105379034	LOC105379034	NC_000005.10	73946098	73982832	-1.33927	0.000823727
101927019	LOC101927019	NC_000012.12	39315932	39328174	-1.33994	2.4e-06
107984324	LOC107984324	NC_000011.10	35281011	35286238	-1.34181	0.000907214
107985457	LOC107985457	NC_000001.11	191965325	191977344	-1.34504	0.00584344
107987040	LOC107987040	NC_000009.12	135553670	135559316	-1.34519	0.00788217
105369326	LOC105369326	NC_000011.10	61003721	61008526	-1.34617	0.0104792
58483	LINC00474	NC_000009.12	115888265	115925098	-1.34731	8.44e-07
101926928	CRAT37	NC_000015.10	91463339	91494850	-1.34979	0.00121848
105375272	LOC105375272	NC_000007.14	48659486	48669491	-1.34984	4.41e-07
107986043	LOC107986043	NC_000003.12	63136328	63148797	-1.35711	1.67e-06
105370855	AC100839.1	NC_000015.10	62659093	62690448	-1.36198	0.00951144
105378880	LOC105378880	NC_000001.11	105001026	105025102	-1.36354	1.62e-05
105377425	LOC105377425	NC_000004.12	131804125	131870503	-1.36626	5.51e-06
101927234	LOC101927234	NC_000009.12	72522297	72528101	-1.3666	0.000476627
105369554	LOC105369554	NC_000011.10	125924221	125939098	-1.36718	0.000276282
105375932	LOC105375932	NC_000008.11	83678105	83693285	-1.36917	2.95e-06
107985399	LOC107985399	NC_000020.11	18768732	18780668	-1.37524	0.000662227
503519	LINC00929	NC_000015.10	26115813	26133037	-1.37614	0.000663084
728655	HULC	NC_000006.12	8652209	8653846	-1.37685	0.000863543
105376964	LOC105376964	NC_000003.12	15500755	15504180	-1.37921	0.00804454
105374806	LOC105374806	NC_000002.12	73834309	73849356	-1.38114	0.00924455
105373265	LOC105373265	NT_187516.1	369263	396933	-1.38158	0.00357365
101927513	LOC101927513	NC_000008.11	119062942	119068782	-1.38361	6.95e-05
105378030	LOC105378030	NC_000006.12	141770952	141798153	-1.38481	0.00539846
105373575	LOC105373575	NC_000002.12	115074280	115099027	-1.38558	0.00438383
107986839	LOC107986839	NC_000007.14	116426150	116446290	-1.38639	1.03e-06
100874091	TM4SF1-AS1	NC_000003.12	149377778	149386583	-1.38655	0.0036704
105374513	LOC105374513	NC_000004.12	20006917	20026316	-1.38913	7.07e-07
107986146	LOC107986146	NC_000003.12	152856710	152870540	-1.3912	0.000242421
105378325	LOC105378325	NC_000010.11	62289462	62304113	-1.39438	3.7e-05
105372575	LOC105372575	NC_000020.11	23810637	23821235	-1.39831	6.54e-07
101929083	CASC6	NC_000006.12	91629040	91690428	-1.39962	0.000562422
105370491	LOC105370491	NC_000014.9	50837672	50860611	-1.40272	0.002038
401177	LOC401177	NC_000005.10	17378906	17387310	-1.40398	0.00519422
102724329	LOC102724329	NC_000001.11	161761757	161766227	-1.40412	9.13e-07
105377434	LOC105377434	NC_000004.12	134382712	134457846	-1.40535	0.000506343
105373176	LOC105373176	NC_000023.11	39383653	39386773	-1.41189	0.00168058
107986144	LOC107986144	NC_000003.12	150901752	150910916	-1.41332	0.0047449
105371951	LOC105371951	NC_000018.10	151412	158169	-1.41624	0.00549285
107986268	LOC107986268	NC_000004.12	28361979	28387853	-1.41674	7.77e-06
105378120	LOC105378120	NC_000006.12	166968039	166975436	-1.41743	0.00961688
105374276	LOC105374276	NC_000003.12	191781070	191808560	-1.41812	8.75e-08
107984480	LOC107984480	NC_000012.12	130316210	130317397	-1.42209	0.00015427
105369143	LOC105369143	NC_000002.12	176673224	176682804	-1.42717	1.4e-05
107987100	LOC107987100	NC_000009.12	94485348	94513095	-1.42728	0.00102954
105369408	LOC105369408	NC_000011.10	80201117	80225951	-1.42991	0.000624106
101928211	LOC101928211	NC_000007.14	124337380	124352096	-1.43191	0.000210145
105373502	LOC105373502	NC_000002.12	98331063	98334380	-1.43239	0.00872003
101928368	LOC101928368	NC_000021.9	37751537	37760837	-1.43439	0.00103527
613126	CYP51A1-AS1	NC_000007.14	92134563	92180725	-1.43462	7.87e-05
105375639	LOC105375639	NC_000008.11	92444501	92509802	-1.43739	0.000438247
107985744	LOC107985744	NC_000001.11	89771915	89787615	-1.43775	0.000274453
105369714	LOC105369714	NC_000012.12	29518759	29530560	-1.43958	2.43e-05
105373996	LOC105373996	NC_000003.12	98147904	98167850	-1.44421	8.38e-05
105373484	LOC105373484	NC_000002.12	13101280	13213628	-1.44505	9.64e-05
100996624	LOC100996624	NC_000003.12	27830886	27834136	-1.44517	0.000839726
105370066	LOC105370066	NC_000012.12	127459948	127470490	-1.44836	2.27e-06
100131551	LINC00887	NC_000003.12	194301199	194312804	-1.45282	0.00142148
105372045	LOC105372045	NC_000018.10	29629854	29651441	-1.45424	2.62e-05
105378810	LOC105378810	NC_000001.11	79270375	79405767	-1.45645	5.04e-06
105379333	LOC105379333	NC_000008.11	25670608	25685084	-1.45758	0.000319568
105379203	LOC105379203	NC_000015.10	20120792	20128834	-1.46021	0.00400427
105378864	LOC105378864	NC_000001.11	95315795	95318043	-1.46142	1.22e-06
105369784	LOC105369784	NC_000012.12	58081208	58098374	-1.46281	2.72e-05
102723914	LOC102723914	NC_000004.12	117810984	117862126	-1.46485	4.28e-05
107985155	LOC107985155	NC_000018.10	380493	400168	-1.46568	0.000255938
105374918	LOC105374918	NC_000006.12	10140786	10144465	-1.47527	0.000121664
105373201	LOC105373201	NC_000001.11	232909300	232918469	-1.4761	0.00166238
105376013	LOC105376013	NC_000009.12	31834267	31849261	-1.48207	0.000492871
105374666	LOC105374666	NC_000005.10	17743814	17785731	-1.48445	0.00110418
105376544	LOC105376544	NC_000011.10	10301745	10304751	-1.48816	0.00132169
105373485	LOC105373485	NC_000002.12	13519494	13533126	-1.49113	0.00127023
105376760	LOC105376760	NC_000002.12	206670294	206679135	-1.49726	7.54e-06
100507401	LRP4-AS1	NC_000011.10	46846411	46874416	-1.50479	1.05e-05
105372760	LOC105372760	NC_000021.9	26854894	26911426	-1.50831	2.76e-05
107985004	LOC107985004	NC_000017.11	10316449	10324967	-1.5097	6.81e-06
107985129	LOC107985129	NC_000018.10	77717842	77722950	-1.51924	0.00156335
107986747	LOC107986747	NC_000007.14	118493749	118501998	-1.52289	5.04e-06
100505994	LUCAT1	NC_000005.10	91302986	91314402	-1.52892	0.00324656
107985515	LOC107985515	NC_000021.9	34726837	34743938	-1.53967	4e-07
105376368	LOC105376368	NC_000010.11	4149569	4174533	-1.54505	0.000982223
105377172	LOC105377172	NC_000003.12	78038717	78048963	-1.54554	0.000273303
101927038	LOC101927038	NC_000012.12	41764189	41765581	-1.54958	0.00258351
107986328	LOC107986328	NC_000004.12	183030414	183037637	-1.55499	3.13e-10
105370603	LOC105370603	NC_000014.9	84216852	84299016	-1.5625	3.05e-06
105377543	LOC105377543	NC_000004.12	173908831	173990975	-1.56266	1.1e-05
105372326	LOC105372326	NC_000019.10	21878054	21917829	-1.56482	0.000415839
105373907	LOC105373907	NC_000002.12	223489120	223506153	-1.56508	1.95e-11
105372146	LOC105372146	NC_000018.10	58672336	58698105	-1.56768	1.72e-07
101927597	NCK1-AS1	NC_000003.12	136841976	136862063	-1.57078	6.37e-06
100507428	LINC00458	NC_000013.11	54124324	54132871	-1.57574	7.12e-06
105377300	LOC105377300	NC_000004.12	79374954	79399206	-1.58226	0.000258012
107984938	LOC107984938	NC_000001.11	36282770	36285528	-1.59312	0.0256152
100506990	LOC100506990	NC_000008.11	12437013	12566845	-1.5944	3.01e-05
107984695	LOC107984695	NC_000014.9	71172546	71189072	-1.59561	7.8e-06
105372517	LOC105372517	NC_000020.11	6765590	6767484	-1.59572	0.00795463
105372567	LOC105372567	NC_000020.11	22772813	22774216	-1.59688	1.76e-07
105376827	LOC105376827	NC_000001.11	20243111	20244622	-1.60318	0.000235348
105377152	LOC105377152	NC_000003.12	70574926	70598459	-1.61765	0.000600321
105369734	LOC105369734	NC_000012.12	40156125	40167707	-1.62182	0.000487897
107985900	LOC107985900	NC_000002.12	75237115	75279226	-1.63468	1.04e-06
105378122	LOC105378122	NC_000006.12	167112033	167122650	-1.64019	0.00314886
105375298	LOC105375298	NC_000007.14	57242680	57245856	-1.64621	6.99e-06
100874043	TPRG1-AS1	NC_000003.12	188941715	188947639	-1.6471	0.000916394
101929614	LOC101929614	NC_000006.12	170146471	170152999	-1.65329	0.000627358
105376483	LOC105376483	NC_000010.11	31134275	31144235	-1.67616	0.000101715
105378605	LOC105378605	NC_000001.11	3210740	3214473	-1.67887	9.56e-06
101928525	LOC101928525	NC_000009.12	135503273	135506447	-1.68816	0.000507874
107986820	LOC107986820	NC_000007.14	93991570	94067754	-1.68873	2.35e-07
259234	DSCR10	NC_000021.9	38206156	38208644	-1.68884	2.25e-10
100874172	LINC00440	NC_000013.11	89235291	89280240	-1.68999	8.94e-05
105371388	LOC105371388	NC_000016.10	85945379	85949635	-1.69417	0.000378029
102724916	LOC102724916	NC_000004.12	77918042	77952510	-1.6945	8.15e-05
107985144	LOC107985144	NC_000018.10	5309954	5318505	-1.69485	2.81e-07
105375959	LOC105375959	NC_000009.12	3193591	3196107	-1.69545	9.69e-06
107986882	LOC107986882	NC_000008.11	24673209	24682856	-1.70082	0.000241364
105377272	LOC105377272	NC_000004.12	73707898	73717061	-1.70538	0.000381471
107984967	LOC107984967	NC_000001.11	68637079	68661768	-1.70856	1.4e-07
105376000	LOC105376000	NC_000009.12	26715419	26724937	-1.71248	0.00284697
107985593	LOC107985593	NC_000001.11	145886197	145888481	-1.71312	6.8e-07
105377678	LOC105377678	NC_000005.10	158241391	158251525	-1.71488	3.28e-07
102723427	LOC102723427	NC_000007.14	68020253	68032690	-1.71517	0.000445146
105373795	LOC105373795	NC_000002.12	189884558	189921080	-1.71738	0.000291855
107985990	LOC107985990	NC_000002.12	220835624	220870699	-1.71937	0.000378279
105373906	LOC105373906	NC_000002.12	223203056	223212133	-1.72341	0.00097096
105370995	LOC105370995	NC_000015.10	95564367	95592086	-1.73292	1.41e-05
107986170	LOC107986170	NC_000003.12	190280290	190318156	-1.74284	0.000232132
107985950	LOC107985950	NC_000002.12	153311481	153337038	-1.77366	6.45e-07
105374397	LOC105374397	NC_000004.12	35948119	35972234	-1.78361	5.25e-11
105377785	LOC105377785	NC_000008.11	2793733	2840908	-1.78832	2.24e-06
105375036	LOC105375036	NC_000006.12	36241390	36248501	-1.78869	0.000380415
102723896	LOC102723896	NC_000004.12	112879592	112882986	-1.79337	2.74e-06
107985162	LOC107985162	NC_000018.10	79469319	79474009	-1.79671	1.45e-06
105379481	LOC105379481	NC_000020.11	30514055	30531183	-1.80129	0.000736437
105378906	LOC105378906	NC_000001.11	112005933	112008258	-1.80698	5.79e-06
105375899	LOC105375899	NC_000008.11	73367807	73370710	-1.81478	0.000587752
102723368	LOC102723368	NC_000008.11	108756854	108771075	-1.81971	3.83e-09
105370473	LOC105370473	NC_000014.9	44507409	44538513	-1.82638	8.63e-10
105378879	LOC105378879	NC_000001.11	104132205	104150677	-1.83768	1.63e-06
101929681	LOC101929681	NC_000005.10	29380070	29395976	-1.84449	0.000195537
200298	LINC00528	NC_000022.11	17777290	17779481	-1.85261	0.00104389
105377981	LOC105377981	NC_000006.12	123609125	123669264	-1.85288	1.44e-12
105376297	LOC105376297	NC_000009.12	130940346	130945500	-1.85335	0.000796368
105374414	LOC105374414	NC_000002.12	30177191	30191313	-1.86703	8.27e-05
105379354	LOC105379354	NC_000008.11	29862367	29882387	-1.86746	1.08e-06
101929059	ZIM2-AS1	NC_000019.10	56765322	56799646	-1.8677	2.18e-06
100505545	LINC01095	NC_000004.12	146109455	146121913	-1.873	7.3e-05
105375962	LOC105375962	NC_000009.12	3791741	3802610	-1.87374	5.13e-05
105369543	LOC105369543	NC_000011.10	123653974	123673000	-1.89295	2.71e-07
105369947	LOC105369947	NC_000012.12	104140231	104148585	-1.89384	0.000136198
105370041	LOC105370041	NC_000012.12	123613121	123617509	-1.8957	4.68e-07
105378545	LOC105378545	NC_000010.11	125536826	125539786	-1.89571	0.000501596
105371079	LOC105371079	NC_000016.10	10691170	10692971	-1.90492	9.96e-05
107984641	LOC107984641	NC_000014.9	65788864	65790590	-1.91284	5.64e-08
107985669	LOC107985669	NC_000023.11	78202904	78221173	-1.92572	4.23e-06
107985387	LOC107985387	NC_000020.11	640004	641581	-1.95619	4.63e-05
105377278	LOC105377278	NC_000004.12	74831127	74835652	-1.98158	7.8e-05
107986985	LOC107986985	NC_000008.11	143829280	143831671	-1.98759	0.000127475
105377402	LOC105377402	NC_000004.12	121641627	121650671	-2.00201	1.47e-07
105372835	LOC105372835	NC_000021.9	45090411	45101766	-2.00888	7.47e-07
105372990	LOC105372990	NC_000022.11	30432686	30436501	-2.03125	9.27e-05
105375196	LOC105375196	NC_000007.14	25487143	25496741	-2.03741	1.98e-12
101927641	LOC101927641	NC_000002.12	199608068	199659132	-2.04256	1.87e-05
100507500	EGFR-AS1	NC_000007.14	55179750	55188949	-2.04979	2.59e-05
100505658	AC008781.2	NC_000005.10	141558311	141565260	-2.05367	1.28e-05
105375035	LOC105375035	NC_000006.12	35968922	35992614	-2.05845	2.43e-05
105369785	LOC105369785	NC_000012.12	58087892	58093362	-2.08291	2.79e-09
107985251	LOC107985251	NC_000001.11	207127010	207159509	-2.15032	7.05e-05
729348	LOC729348	NC_000002.12	66383306	66392450	-2.16435	1.49e-11
101928214	LOC101928214	NC_000002.12	87659751	87687161	-2.19086	2.51e-06
105374519	LOC105374519	NC_000004.12	22350547	22362804	-2.1928	4.92e-05
100996630	LOC100996630	NC_000001.11	95310928	95318263	-2.22807	0.00127437
105378794	LOC105378794	NC_000001.11	70640360	70648894	-2.25687	1.91e-08
107985506	LOC107985506	NC_000021.9	6095869	6103406	-2.25749	4.98e-05
102724889	LOC102724889	NC_000006.12	28078790	28081132	-2.3035	0.000131679
105375952	LOC105375952	NC_000009.12	1925714	1930358	-2.31904	0.000183351
101928384	LOC101928384	NC_000009.12	134218908	134220058	-2.32275	2.4e-05
101927575	LOC101927575	NC_000009.12	84063443	84094601	-2.35739	4.7e-06
54064	LINC00160	NC_000021.9	34723807	34737182	-2.37144	8.01e-07
105370526	LOC105370526	NC_000014.9	61715299	61751097	-2.37616	2.8e-06
100873970	GPC5-AS2	NC_000013.11	92339794	92352207	-2.38104	3.35e-15
100874264	AOAH-IT1	NC_000007.14	36597834	36600120	-2.38442	1.03e-07
105378104	LOC105378104	NC_000006.12	163715106	163720335	-2.44543	3.6e-05
102724048	LOC102724048	NC_000003.12	34541058	34563260	-2.46885	3.47e-15
105372785	LOC105372785	NC_000021.9	33035340	33037078	-2.50123	1.88e-07
102724100	LOC102724100	NC_000001.11	234270403	234273038	-2.65023	6.64e-11
105371882	LOC105371882	NC_000017.11	70138241	70158245	-2.70585	4.72e-07
105377571	LOC105377571	NC_000004.12	182762148	182773465	-2.71332	1.31e-07
400728	FAM87B	NC_000001.11	817371	819834	-2.74184	3.45e-12
105374816	LOC105374816	NC_000002.12	77987945	77999135	-2.74384	4.61e-08
105376187	LOC105376187	NC_000009.12	101822055	101848853	-2.79349	2.22e-07
107986661	LOC107986661	NC_000006.12	153360982	153369357	-2.80953	4.11e-09
101928605	LOC101928605	NC_000007.14	144195321	144299589	-2.8358	7.45e-07
102724149	LOC102724149	NC_000013.11	95300095	95310874	-2.9281	9.16e-09
107983999	LOC107983999	NC_000001.11	79325010	79346614	-3.05295	8.48e-07
105375783	LOC105375783	NC_000008.11	141023547	141032986	-3.07078	1.14e-07
105374870	LOC105374870	NC_000006.12	230930	237105	-3.32375	1.4e-08
101927591	DPP10-AS3	NC_000002.12	114828341	114833548	-3.40397	6.54e-13
101926960	LOC101926960	NC_000005.10	42155833	42175345	-4.73736	2.38e-10
