# Supplementary material for: Genome‐wide DNA methylation analysis by MethylRad and the transcriptome profiles reveal the potential cancer‐related lncRNAs in colon cancer
Source: Cancer Med. 2020 Sep 1;9(20):7601–12. doi: 10.1002/cam4.3412 (PMC7571838; doi:10.1002/cam4.3412)
Supplement: Supplementary file 2 — Table S2 [file CAM4-9-7601-s002.xlsx]

## Sheet: supplemental Table S3
Ensembl Gene ID	Gene name	baseMean	log2FoldChange	pvalue
ENSG00000251171	AC096741.1	3.78569	4.54431	0.000811943
ENSG00000250920	AC105460.1	52.6058	4.47228	5.91e-09
ENSG00000233340	AL139120.1	4.10901	4.37348	0.00380056
ENSG00000233993	AL121900.1	2.89899	4.15758	0.000458063
ENSG00000250284	AC109439.2	2.4174	3.97462	0.00501031
ENSG00000259001	AL355075.4	14.9565	3.92391	2.97e-07
ENSG00000187229	AC100800.1	2.70115	3.91485	0.00404445
ENSG00000237853	NFIA-AS1	3.95514	3.88829	2.51e-05
ENSG00000263499	AC007431.1	3.84074	3.87971	4.19e-06
ENSG00000261780	LINC02582	5.88002	3.84218	3.75e-06
ENSG00000226017	PRICKLE2-AS3	2.79491	3.71986	9.39e-05
ENSG00000260744	AC007494.2	4.49965	3.71722	1.11e-06
ENSG00000227197	AC009365.2	2.70257	3.70603	6.21e-05
ENSG00000240175	MAGI1-AS1	3.04455	3.6783	0.000298671
ENSG00000257754	AC012555.2	2.36436	3.6596	0.0056262
ENSG00000235123	DSCAM-AS1	2.79158	3.64723	0.00286128
ENSG00000249028	AC004672.1	3.92149	3.63062	1.97e-05
ENSG00000237986	CELF2-AS2	2.10317	3.63026	0.0118088
ENSG00000224733	AL034349.1	3.33965	3.59678	0.000659911
ENSG00000266965	AC090220.1	3.02321	3.5519	0.000474889
ENSG00000224707	E2F3-IT1	3.11233	3.54978	0.00142316
ENSG00000242290	ZBTB20-AS5	2.85595	3.51815	0.00123528
ENSG00000267694	AP005131.5	2.22311	3.49671	0.000427609
ENSG00000225767	AL049637.1	3.14348	3.49142	3.18e-05
ENSG00000228368	AC106873.1	3.42382	3.48031	0.000376855
ENSG00000230184	SMYD3-IT1	2.97006	3.47745	2.76e-05
ENSG00000230322	AL136320.1	3.35291	3.46714	0.00104668
ENSG00000269189	AL445223.1	3.10625	3.45603	0.000350053
ENSG00000270140	AC005520.3	2.76767	3.44708	1.18e-05
ENSG00000260733	AC046158.1	2.52411	3.44507	0.00125961
ENSG00000234361	AL391863.2	2.85648	3.4396	0.00108009
ENSG00000280800	FP671120.3	4.74681	3.40564	0.000563229
ENSG00000254060	AC022778.1	2.26968	3.38984	0.0103282
ENSG00000248221	STX18-IT1	2.7151	3.37881	0.00145556
ENSG00000250280	AC026124.1	3.65577	3.37407	0.000497789
ENSG00000267529	AP005131.4	3.72017	3.35623	2.54e-05
ENSG00000259276	AC087286.1	3.34831	3.32395	0.00840188
ENSG00000232162	USP12-AS1	3.34522	3.30903	0.0091243
ENSG00000233367	AL133480.1	2.44673	3.30232	0.000605082
ENSG00000261544	AC011939.2	3.64498	3.28466	0.00255661
ENSG00000253335	AC009884.1	2.36042	3.27853	0.00216894
ENSG00000260194	AC007496.1	2.72291	3.27396	0.000967429
ENSG00000222007	AC064874.1	3.0596	3.25726	0.00341701
ENSG00000261369	AC007533.1	2.8774	3.24353	0.000215559
ENSG00000278351	AC009248.2	1.52612	3.24264	0.0156399
ENSG00000280036	AC020661.4	2.91074	3.21444	0.000138754
ENSG00000259458	MGC15885	2.8489	3.18527	0.000601445
ENSG00000258044	AC073569.1	2.72718	3.1842	2.29e-05
ENSG00000255565	AC073651.1	2.90384	3.18216	4.3e-05
ENSG00000250170	RASA2-IT1	3.42154	3.17831	0.00357772
ENSG00000233848	AL513188.1	2.35812	3.1578	0.0130792
ENSG00000281181	FP236383.3	1.76768	3.15573	0.0203193
ENSG00000235096	AC118555.1	2.13005	3.15541	0.00324774
ENSG00000250592	AC055733.2	1.6328	3.1421	0.0298761
ENSG00000226272	ARHGAP26-AS1	3.73773	3.13237	1.11e-05
ENSG00000254865	AC100763.1	2.38631	3.13118	0.0370627
ENSG00000250267	AC021237.1	2.47865	3.13091	0.00158819
ENSG00000259073	FOXN3-AS2	2.5981	3.11779	0.0216457
ENSG00000255476	AC011092.2	1.47694	3.11528	0.008231
ENSG00000259103	AF107885.2	2.4043	3.11031	0.016562
ENSG00000237734	AL163192.1	2.61309	3.09916	0.0017656
ENSG00000227213	SPATA13-AS1	2.82368	3.07795	0.000729983
ENSG00000272406	AC108102.1	2.96774	3.06201	0.00483162
ENSG00000237705	AC008937.2	2.8628	3.058	0.000361136
ENSG00000241169	FO393419.2	2.36141	3.05259	0.000861274
ENSG00000269506	AC110792.2	2.02126	3.05236	0.00158065
ENSG00000226797	AC005828.1	1.54619	3.03439	0.0211249
ENSG00000226249	AL365271.1	1.99774	3.02178	0.00325755
ENSG00000258490	AL049835.1	1.98515	3.01911	0.00169521
ENSG00000267055	AC007001.1	2.46458	3.01903	1.36e-05
ENSG00000229327	AL391839.1	2.25844	3.01901	0.000768454
ENSG00000228625	AL451047.1	2.09601	3.0121	0.000659019
ENSG00000226876	AC092801.1	2.56002	3.00859	0.000368225
ENSG00000228988	AL353771.1	2.03742	3.00214	0.00815708
ENSG00000266598	AC037487.2	1.80281	2.98756	0.000971826
ENSG00000235914	MACROD2-AS1	1.76703	2.97756	0.00928237
ENSG00000256712	AC134349.1	2.0486	2.97687	3.62e-05
ENSG00000253168	AC124069.1	2.56336	2.97521	0.000835528
ENSG00000240893	LINC02042	2.24787	2.96085	0.00136898
ENSG00000229955	Z98749.1	1.87221	2.95364	0.00213159
ENSG00000261734	AC116096.1	1.62919	2.95082	0.00109704
ENSG00000266696	AC044840.1	3.21194	2.94387	0.000839693
ENSG00000225084	AL450226.1	2.19552	2.93871	0.0033384
ENSG00000271771	AC139792.1	1.97784	2.93851	0.00104731
ENSG00000270742	AC096947.1	3.55755	2.93783	3.86e-06
ENSG00000236733	AL354794.1	2.56025	2.92838	0.0161213
ENSG00000228481	U51244.1	1.9727	2.92627	0.000457097
ENSG00000232684	ATP11A-AS1	3.54635	2.92528	4.73e-05
ENSG00000228073	AC133106.1	1.5749	2.92087	0.0258131
ENSG00000230826	AL390774.2	3.25837	2.91555	0.000842292
ENSG00000264895	AC006141.1	4.41216	2.90604	3.23e-05
ENSG00000249175	AC008534.1	1.60749	2.9017	0.013224
ENSG00000250582	SMAD1-AS2	2.93272	2.90057	0.00668065
ENSG00000236535	RC3H1-IT1	3.86248	2.89145	0.00152476
ENSG00000264914	AC015845.1	2.4394	2.87288	0.000613349
ENSG00000266397	AP000919.3	2.75361	2.86897	0.00138271
ENSG00000225203	AL139230.1	1.28789	2.86277	0.0357248
ENSG00000225572	DOCK4-AS1	3.19156	2.85613	0.00494028
ENSG00000258869	LINC02312	1.3589	2.85293	0.0391463
ENSG00000230696	AC011753.2	1.66503	2.84987	0.00234579
ENSG00000248100	AC087257.1	3.7355	2.84707	0.000966755
ENSG00000264196	AC011120.1	2.99722	2.8465	0.00194617
ENSG00000224029	AL450344.1	1.96756	2.83541	0.00515028
ENSG00000229206	AL162408.1	2.39854	2.8256	0.000979619
ENSG00000229751	AC044781.1	1.69951	2.82336	0.00631313
ENSG00000255097	AP006259.1	2.09641	2.81677	0.0105495
ENSG00000228061	AC131571.1	2.72823	2.81543	0.000102266
ENSG00000230300	STARD13-IT1	2.17065	2.81543	0.000563189
ENSG00000270072	AC090559.2	2.31407	2.80153	0.0002563
ENSG00000264829	AC087749.2	2.50776	2.80067	0.000300968
ENSG00000249713	AC026725.1	2.08704	2.80025	0.000654549
ENSG00000235361	AC016292.1	2.44889	2.78943	0.000339888
ENSG00000242795	AC007849.1	4.84842	2.78596	9.58e-05
ENSG00000259756	AC100839.1	1.75968	2.78463	0.000976912
ENSG00000214043	LINC02347	1.28784	2.77719	0.00218827
ENSG00000236197	AC002429.2	1.71791	2.7753	0.00614171
ENSG00000230063	AL360091.2	1.85849	2.77511	0.00951189
ENSG00000229531	Z99127.1	3.30741	2.77488	0.000125111
ENSG00000277911	AC243773.2	1.97249	2.77281	6.51e-05
ENSG00000232978	AL161909.2	2.20692	2.77274	0.000160628
ENSG00000228423	AL357552.2	2.3224	2.77219	0.00629155
ENSG00000262529	AC130650.1	1.92293	2.77194	0.0174555
ENSG00000237243	AC022173.1	3.18849	2.76744	0.00494739
ENSG00000250930	LNX1-AS1	2.63677	2.76601	0.000747179
ENSG00000223642	AC008277.1	3.08608	2.76582	0.000150629
ENSG00000250698	AC131182.1	2.80387	2.75884	0.000368313
ENSG00000248874	C5orf17	10.3379	2.75485	2.14e-06
ENSG00000259528	AC068397.1	1.94316	2.75412	0.000668936
ENSG00000254538	AC027018.1	3.4444	2.74881	0.000675513
ENSG00000257568	AC079035.1	3.05772	2.74673	0.000128331
ENSG00000226899	AL731577.1	4.10865	2.73686	0.0010657
ENSG00000241073	AC093019.2	1.2418	2.73554	0.0442577
ENSG00000236107	SCN1A-AS1	2.29019	2.73469	2.87e-05
ENSG00000258380	AL356805.1	2.37387	2.73436	0.0109869
ENSG00000253385	AP003696.1	2.71094	2.73008	0.00209859
ENSG00000227773	ASH1L-IT1	2.43709	2.72699	0.000813134
ENSG00000233693	AL357568.1	2.61865	2.72273	0.00684306
ENSG00000226533	BTBD9-AS1	3.35401	2.71936	0.00221843
ENSG00000266100	AC007431.2	1.37231	2.71823	0.0181571
ENSG00000230894	AL133284.1	2.99251	2.70238	8.99e-06
ENSG00000237373	BRWD1-IT1	1.99424	2.70195	0.00347855
ENSG00000162947	LINC01931	1.49999	2.6969	0.00354075
ENSG00000235066	AC009303.2	3.95595	2.69116	2.12e-06
ENSG00000226520	KIRREL1-IT1	1.46556	2.67539	0.00173166
ENSG00000230789	ARHGAP26-IT1	2.97023	2.67105	0.00187384
ENSG00000254141	AC103853.2	1.24983	2.66715	0.0367775
ENSG00000225311	AL024474.2	1.45321	2.66544	0.0120102
ENSG00000233061	TTLL7-IT1	1.28198	2.6636	0.00726801
ENSG00000233044	AL049820.1	1.97536	2.66327	0.0181788
ENSG00000263477	AC104982.1	3.40267	2.65522	0.00207012
ENSG00000237280	AL136982.3	4.06193	2.65486	0.00015554
ENSG00000233124	LINC00456	1.7416	2.64948	0.00785004
ENSG00000240553	AL031428.1	2.14807	2.649	0.0177793
ENSG00000255321	AC068389.3	2.0092	2.64773	0.00676608
ENSG00000256314	AC078962.3	2.63029	2.64655	0.0110763
ENSG00000235445	AC016027.3	2.1862	2.64313	0.00216015
ENSG00000235834	Z93022.1	2.19261	2.64071	0.00131335
ENSG00000255790	AC078950.1	1.5257	2.63053	0.0133488
ENSG00000274598	AC087893.1	3.6277	2.62984	0.000102845
ENSG00000224972	AL513412.1	2.82784	2.62682	0.00644216
ENSG00000272483	AC022001.3	2.4977	2.62364	0.000488063
ENSG00000260378	AC109597.1	2.32108	2.61387	0.0112406
ENSG00000232455	LARS2-AS1	2.08047	2.61367	4.25e-05
ENSG00000270704	AC124312.4	1.9364	2.61157	0.000282874
ENSG00000262265	AC002558.3	1.91489	2.61045	0.00218871
ENSG00000223812	AC073365.1	20.1367	2.6034	7.92e-06
ENSG00000279006	AL022323.2	7.1337	2.60298	6.53e-06
ENSG00000259415	AC012291.1	1.13117	2.59622	0.0375388
ENSG00000236709	DAPK1-IT1	1.30074	2.5929	0.0312393
ENSG00000231795	ITCH-IT1	2.43863	2.5811	0.000486391
ENSG00000254556	AF131215.2	2.87227	2.5789	0.000652388
ENSG00000232131	NCOA7-AS1	1.55924	2.57846	0.0154519
ENSG00000241409	AC064852.1	1.8911	2.57529	0.00584599
ENSG00000241449	AC092666.1	3.21824	2.56883	8.6e-05
ENSG00000229105	ASTN2-AS1	2.00549	2.56832	0.0139008
ENSG00000254879	PTPRJ-AS1	2.51839	2.56414	0.000869757
ENSG00000225602	MTOR-AS1	2.14979	2.56007	0.0201007
ENSG00000225632	AL161644.1	1.59228	2.55555	0.00494911
ENSG00000254688	AC013549.2	2.07759	2.55005	0.0138209
ENSG00000257947	AC025030.2	1.46529	2.54583	0.0205861
ENSG00000271917	AL357568.2	1.7635	2.54482	0.0454241
ENSG00000274421	AL162390.1	3.827	2.54399	0.000228701
ENSG00000171671	SHANK2-AS3	2.01957	2.54038	0.0121679
ENSG00000251460	AC097381.2	1.4908	2.53798	0.00116241
ENSG00000230782	AL807761.4	2.03001	2.53338	0.00185579
ENSG00000230684	AL158207.2	1.26184	2.53254	0.0295207
ENSG00000241211	IQCJ-SCHIP1-AS1	1.55443	2.52951	0.0202524
ENSG00000241560	ZBTB20-AS1	4.36449	2.52596	5.3e-06
ENSG00000224626	AC106053.1	1.18775	2.52304	0.0146721
ENSG00000234650	PCCA-AS1	6.05033	2.52021	2.45e-06
ENSG00000232892	AL499616.1	1.31782	2.51995	0.0134956
ENSG00000251164	HULC	135.772	2.51299	5.59e-05
ENSG00000254649	AP003086.3	1.24537	2.51345	0.0132736
ENSG00000253932	AC019270.1	1.2381	2.50602	0.0433336
ENSG00000260558	AC018557.2	3.90038	2.50261	4.03e-05
ENSG00000261092	LINC02178	2.76905	2.49895	0.000271848
ENSG00000265113	AC026474.1	1.55889	2.4931	0.0105477
ENSG00000249112	AC112196.1	1.95592	2.48742	0.00531756
ENSG00000224658	AL513164.1	1.29915	2.48693	0.0182861
ENSG00000278475	AC009464.1	3.3883	2.48579	0.000103481
ENSG00000237153	AL162725.2	1.00175	2.48044	0.0271408
ENSG00000251577	AC105460.2	3.36688	2.48021	0.00834438
ENSG00000236977	ANKRD44-IT1	3.51995	2.47671	0.000779748
ENSG00000242094	FOXP1-IT1	5.40656	2.47581	7.14e-06
ENSG00000259453	AC087286.4	3.79496	2.4676	0.000350801
ENSG00000265337	AC079336.3	2.81078	2.4663	0.0015054
ENSG00000230937	MIR205HG	2.33656	2.46455	0.0050659
ENSG00000256571	AC079866.2	1.92363	2.46358	0.00415269
ENSG00000254177	AC079209.2	1.81726	2.45731	0.0340681
ENSG00000229502	AL391863.1	3.68076	2.45713	0.000450279
ENSG00000268051	AC008395.1	1.98678	2.45504	0.00223028
ENSG00000256789	AP000753.2	3.18097	2.45353	0.000290137
ENSG00000250001	AC027335.1	1.94015	2.45165	0.0102421
ENSG00000251586	TET2-AS1	2.95341	2.45035	9.99e-05
ENSG00000229463	LYST-AS1	2.04715	2.44678	0.00390119
ENSG00000249870	AC005920.2	2.34578	2.44275	0.0155198
ENSG00000228598	MACC1-AS1	2.29645	2.44072	1.84e-05
ENSG00000255081	AP003168.2	1.56895	2.42646	0.0191977
ENSG00000232192	KIF26B-AS1	3.12149	2.4244	0.000277947
ENSG00000235020	AL390783.1	2.26769	2.42054	2.74e-05
ENSG00000224490	TTC21B-AS1	3.98509	2.4149	6.09e-05
ENSG00000266987	AC104984.6	2.04451	2.41451	0.000788648
ENSG00000275850	AC005912.2	2.19467	2.41438	0.000235095
ENSG00000254898	AC087362.1	1.54723	2.41376	0.0139101
ENSG00000228939	AKT3-IT1	1.09799	2.41071	0.0375383
ENSG00000227068	AL162584.1	3.0525	2.40884	0.0164765
ENSG00000230046	BIRC6-AS1	1.0763	2.40641	0.0350952
ENSG00000259188	AC025040.1	1.71961	2.40298	0.00135276
ENSG00000267393	AP002439.1	1.39554	2.39893	0.028316
ENSG00000231201	AF127577.2	3.52059	2.39747	0.00101966
ENSG00000242770	CD200R1L-AS1	1.18791	2.39739	0.0203656
ENSG00000271716	AC022001.2	2.3913	2.39653	0.0117541
ENSG00000253586	AC067817.1	1.33664	2.39385	0.0372034
ENSG00000261195	AC027130.1	1.73911	2.39253	1.49e-05
ENSG00000266599	AC079336.4	2.3395	2.39241	0.000928724
ENSG00000254638	AP002884.2	1.64403	2.38963	0.00184788
ENSG00000267563	AC011471.2	1.19074	2.38849	0.00590031
ENSG00000270487	AL355297.2	1.19613	2.38447	0.0257831
ENSG00000259463	AC020661.2	1.78468	2.38331	0.0370191
ENSG00000236525	AC007278.2	1.63153	2.37835	0.000657494
ENSG00000277579	AC244093.3	2.36005	2.37679	0.00111478
ENSG00000264270	AC087749.1	3.49969	2.37242	0.000184312
ENSG00000230815	AL807757.1	2.15234	2.3688	0.0487941
ENSG00000254205	AC009686.1	2.46108	2.36754	0.00807421
ENSG00000237993	AL365318.1	1.50153	2.36415	0.0121265
ENSG00000234915	AL360091.3	1.82549	2.36184	0.00240868
ENSG00000232490	OSBPL10-AS1	4.05508	2.35933	4.29e-05
ENSG00000261630	AC007496.2	1.61709	2.3565	0.00339194
ENSG00000225300	AL591623.1	2.737	2.35536	0.000444748
ENSG00000259499	AC090519.2	2.65093	2.35293	0.000267517
ENSG00000241772	AC092620.2	1.64194	2.34809	0.00701983
ENSG00000232693	AC012370.1	3.07489	2.34002	0.000611664
ENSG00000259177	AC018946.1	2.67058	2.33948	0.00287847
ENSG00000214773	AC112512.1	4.42795	2.33841	1.98e-05
ENSG00000261837	AC046158.2	2.3308	2.33562	0.00427614
ENSG00000259999	AC009054.1	1.81696	2.33527	0.00404107
ENSG00000259204	AC073964.1	1.4513	2.33048	0.00513206
ENSG00000228386	AL031668.1	3.51605	2.32641	0.00124579
ENSG00000264458	AC025211.1	2.73669	2.32283	5.77e-05
ENSG00000256025	CACNA1C-AS4	2.14801	2.31184	0.0415742
ENSG00000258699	AL357093.1	1.43762	2.30958	0.00344676
ENSG00000234352	AC009264.1	1.95395	2.30922	0.00365662
ENSG00000267734	AL121989.1	3.86064	2.30528	0.000803656
ENSG00000229263	AC004691.1	2.56215	2.30145	1.2e-05
ENSG00000256011	AC007688.2	1.31293	2.29979	0.00242912
ENSG00000267285	AC004672.2	1.24438	2.29827	0.0196367
ENSG00000261697	AC010531.4	1.28196	2.29523	0.00137166
ENSG00000197934	CYYR1-AS1	1.18277	2.29114	0.00718113
ENSG00000275139	AL133492.1	1.83135	2.29103	0.00401799
ENSG00000227215	AL355613.1	2.2719	2.29043	0.000590265
ENSG00000266901	AC068473.2	1.17279	2.28888	0.0425861
ENSG00000251224	CNOT10-AS1	1.89024	2.28856	0.00556945
ENSG00000257438	AC011595.1	1.71457	2.28713	0.0204943
ENSG00000236324	AL035634.1	1.98036	2.28498	0.0303782
ENSG00000264421	AC007448.2	1.58256	2.28365	0.0348406
ENSG00000230569	AC114763.2	1.82667	2.28355	0.0154272
ENSG00000227945	AL590006.1	4.53064	2.2804	1.43e-06
ENSG00000233392	AC104809.2	18.2671	2.2766	1.4e-07
ENSG00000260969	WWOX-AS1	0.896877	2.27589	0.0321098
ENSG00000253720	AC022973.2	3.81355	2.27574	0.000871971
ENSG00000255060	AC009656.1	1.37623	2.27547	0.0187847
ENSG00000227705	AL391097.2	1.16173	2.27504	0.0324661
ENSG00000236003	AC007731.3	3.11159	2.27406	0.00181316
ENSG00000259196	HMBOX1-IT1	1.00362	2.27266	0.0329487
ENSG00000223911	AC009480.1	1.65117	2.27167	0.0467733
ENSG00000264472	AC096708.2	1.20737	2.27108	0.00961517
ENSG00000272218	AC108865.2	23.1842	2.27007	0.000154616
ENSG00000261692	AC092120.1	1.94058	2.26609	0.00456173
ENSG00000259163	AL096869.2	1.55765	2.26603	0.00246599
ENSG00000260479	AC009145.1	1.10094	2.26173	0.00967591
ENSG00000232290	AL133260.2	2.04888	2.25873	0.00706789
ENSG00000250354	AC069272.1	1.4834	2.25466	0.00498885
ENSG00000246422	AC008781.2	2.48291	2.2545	0.00147201
ENSG00000255340	AC087276.3	1.97124	2.25232	0.00494805
ENSG00000267375	AC008649.2	4.313	2.24983	5.29e-05
ENSG00000279548	AL022323.5	3.69546	2.24788	0.000127059
ENSG00000256195	AP002518.1	1.59778	2.24008	0.00324516
ENSG00000124835	AC105760.1	1.12751	2.23911	0.0187821
ENSG00000260019	LINC01992	1.97438	2.23905	0.00823701
ENSG00000226963	AC078883.2	4.65012	2.23871	7.67e-06
ENSG00000260862	AC099506.1	1.75302	2.23808	0.00223115
ENSG00000253372	AC016405.1	4.50868	2.23615	6.39e-06
ENSG00000236449	AC010894.3	13.6355	2.23472	4.88e-06
ENSG00000261394	AC007598.2	1.07884	2.23285	0.0353214
ENSG00000255159	AC026894.1	2.5022	2.2278	0.00450136
ENSG00000266049	AP001011.1	2.1476	2.22701	0.0277848
ENSG00000274591	AC025031.3	2.63901	2.2243	0.00052531
ENSG00000270174	AL022097.1	3.49986	2.22316	0.000248433
ENSG00000229323	DLEU1-AS1	2.03768	2.22298	0.00196802
ENSG00000248125	AC008700.1	3.47311	2.22089	0.000285582
ENSG00000237721	AF064858.3	81.6499	2.21986	7.69e-10
ENSG00000254645	AC087379.1	36.0991	2.21256	8.72e-07
ENSG00000226367	ST7-AS2	1.94293	2.20619	0.000727089
ENSG00000228108	AC092839.1	1.37384	2.20438	0.00847666
ENSG00000269895	AP000654.1	1.69941	2.20352	0.000425427
ENSG00000224879	AC011754.1	5.10855	2.2	0.00855937
ENSG00000274995	AC013564.1	1.58265	2.19854	0.0287795
ENSG00000267193	AC023421.2	2.12613	2.19848	0.00145981
ENSG00000231310	TBL1XR1-AS1	5.95234	2.19828	9.85e-05
ENSG00000247925	AL139807.1	3.83845	2.19495	3.65e-05
ENSG00000225751	AC087501.1	2.81887	2.19139	0.000430531
ENSG00000225092	AL355336.1	4.58044	2.1894	0.000164508
ENSG00000260585	AL359851.1	1.55513	2.18296	0.0159698
ENSG00000263709	AC024619.3	1.05955	2.18248	0.00636454
ENSG00000248318	AC104958.1	6.0522	2.18181	1.48e-05
ENSG00000261529	AC100774.1	3.69526	2.18014	0.000169627
ENSG00000232342	AC022540.1	2.90961	2.17939	0.000647831
ENSG00000274023	AL360169.2	1.96139	2.1773	0.00901661
ENSG00000267134	LINC01924	1.29945	2.17337	0.00358652
ENSG00000227914	AL136979.1	3.1593	2.17217	0.00039864
ENSG00000259964	THSD4-AS1	1.52439	2.16971	0.00822973
ENSG00000231509	AL162253.1	0.883886	2.16676	0.0383878
ENSG00000215808	LINC01139	5.00894	2.1644	0.000608882
ENSG00000266111	AC068025.2	2.93997	2.16192	0.00134498
ENSG00000259418	AC091117.2	1.6059	2.16145	0.00507308
ENSG00000223842	AL360093.1	3.42723	2.15795	5.72e-06
ENSG00000255817	AC025576.2	1.21746	2.15699	0.007325
ENSG00000235848	RMDN2-AS1	3.26785	2.1511	2.89e-06
ENSG00000261633	AC018552.3	3.16388	2.14897	8.14e-05
ENSG00000259478	AC024651.1	1.7672	2.14665	0.00849304
ENSG00000229494	AC012494.1	0.998642	2.14608	0.00349487
ENSG00000236427	AL589986.2	1.24106	2.14512	0.00167123
ENSG00000265908	AC024267.5	3.46919	2.14435	0.000105553
ENSG00000250541	AC092436.4	3.66479	2.13984	4.73e-05
ENSG00000235740	PHACTR2-AS1	4.06617	2.13683	0.000151663
ENSG00000229521	MYCBP2-AS2	1.58016	2.13626	0.00522389
ENSG00000227911	LINC02344	1.69587	2.13444	0.00236383
ENSG00000254542	NAV2-AS3	1.33414	2.13428	0.0112805
ENSG00000269985	AL021328.1	4.93896	2.13411	0.000339488
ENSG00000251187	AC010261.2	1.06841	2.13206	0.00296683
ENSG00000270190	AC068491.3	2.02374	2.13181	0.000609493
ENSG00000269806	BICRA-AS1	2.95314	2.12806	0.00656166
ENSG00000228028	AC069257.1	2.85686	2.12773	1.29e-05
ENSG00000248758	AC008883.1	1.30613	2.12266	0.00585567
ENSG00000265845	AC024267.4	4.46392	2.12202	2.11e-05
ENSG00000232913	PLCE1-AS2	3.65889	2.12138	0.000707694
ENSG00000233821	ENOX1-AS1	1.5678	2.11371	0.0246936
ENSG00000258455	AL158801.3	2.62475	2.11369	0.0122566
ENSG00000249647	C5orf66-AS2	1.90252	2.11172	0.0171128
ENSG00000259474	AC027228.1	1.65766	2.11092	0.0035006
ENSG00000223528	AL359094.1	5.5423	2.10869	2.2e-05
ENSG00000227227	AC017101.1	1.88798	2.10802	0.00238222
ENSG00000238178	AC078993.1	112.545	2.10735	7.62e-07
ENSG00000274507	AL121772.2	2.22278	2.10684	0.000236715
ENSG00000232564	MRTFA-AS1	8.07361	2.10546	7.75e-06
ENSG00000228634	AL136115.1	6.33021	2.10507	8.76e-06
ENSG00000279085	AL022323.3	5.2379	2.10161	1.7e-05
ENSG00000177725	AC105206.1	1.99476	2.10157	0.00673198
ENSG00000228280	AL731568.1	1.96696	2.10028	0.0095356
ENSG00000257097	CLIP1-AS1	4.00187	2.09692	0.00213541
ENSG00000259201	AC090971.2	2.71922	2.09466	0.000329166
ENSG00000238133	MAP3K20-AS1	83.1917	2.08707	8.65e-10
ENSG00000257769	AC026401.1	1.89287	2.08587	0.00327634
ENSG00000259682	AC091231.1	1.44985	2.0845	0.0107677
ENSG00000260788	AC009063.2	0.934532	2.08397	0.021058
ENSG00000249835	VCAN-AS1	2.56292	2.08328	0.0129452
ENSG00000234943	AC092839.2	2.1502	2.08291	0.000732723
ENSG00000223882	ABCC5-AS1	1.3189	2.07989	0.0049438
ENSG00000227659	CLYBL-AS2	2.73574	2.07465	0.000163325
ENSG00000226599	AL450344.2	1.90215	2.07222	0.0220367
ENSG00000260664	AC004158.1	3.17828	2.07023	0.000917268
ENSG00000236262	SHANK2-AS2	1.5948	2.06781	0.00400119
ENSG00000258752	AL357093.2	5.3074	2.06317	3.33e-05
ENSG00000260586	AC064799.2	1.18827	2.06159	0.0116931
ENSG00000265739	AC104984.3	2.77192	2.06006	0.00135712
ENSG00000250174	MYLK-AS2	0.899944	2.05711	0.0408977
ENSG00000230735	AC093423.2	2.47709	2.05371	0.000306725
ENSG00000254653	AC024475.1	1.08308	2.04434	0.0408424
ENSG00000237339	LINC01502	3.08358	2.04197	0.000840713
ENSG00000273584	AC096708.3	1.56561	2.04008	0.000896437
ENSG00000224218	AC107072.1	1.03798	2.03779	0.00247384
ENSG00000225146	AC073957.1	2.08941	2.03655	0.001216
ENSG00000253961	AC009563.1	1.86233	2.03554	0.000276503
ENSG00000235785	AL109767.1	1.36113	2.0316	0.0129099
ENSG00000248222	AC011389.1	1.96191	2.02917	0.0483654
ENSG00000260029	AC007608.2	5.11134	2.02857	0.00111884
ENSG00000247345	AC092343.1	2.23478	2.02125	0.00267129
ENSG00000264705	AC090337.1	2.10686	2.01972	0.000373727
ENSG00000267503	AP005131.3	2.38725	2.01525	0.00190509
ENSG00000232762	AL355483.3	1.82275	2.01477	0.00680885
ENSG00000253270	AC090541.1	1.08196	2.01413	0.0436386
ENSG00000256458	AC080075.1	0.924769	2.01327	0.0468134
ENSG00000240549	THOC7-AS1	3.34277	2.01275	0.000313544
ENSG00000253399	AC078852.1	2.54935	2.01144	4.34e-05
ENSG00000225037	EIF1AX-AS1	2.6239	2.01127	0.000128621
ENSG00000269535	AC010320.4	5.52585	2.0104	0.000266237
ENSG00000268257	AIRN	3.64075	2.00544	0.00868037
ENSG00000280543	ASAP1-IT2	6.41884	2.00286	1.34e-05
ENSG00000248844	AP003555.1	1.57043	2.00258	0.00650581
ENSG00000255247	AP003390.2	1.09792	2.0003	0.0204511
ENSG00000253130	AC114550.1	0.85662	1.99808	0.0309974
ENSG00000249593	AC011405.1	9.73623	1.99618	4.18e-07
ENSG00000230817	LINC01362	1.23999	1.99596	0.00908001
ENSG00000236671	PRKG1-AS1	2.26489	1.99329	0.000222791
ENSG00000237174	AL445465.1	1.12349	1.99138	0.039877
ENSG00000232661	CFTR-AS1	1.60651	1.98773	0.000940031
ENSG00000265204	AC090772.2	1.21182	1.98624	0.0289049
ENSG00000245928	AC112719.2	2.37385	1.97908	0.00169634
ENSG00000262133	AC087392.2	1.66046	1.97832	0.00342647
ENSG00000232878	DPYD-AS1	2.12717	1.97663	0.0156463
ENSG00000276122	AC026336.3	55.7565	1.97592	0.000109827
ENSG00000204362	AL590644.1	1.4971	1.97238	0.00145407
ENSG00000267758	AC099811.4	3.17195	1.97212	0.00152498
ENSG00000274281	AC022929.2	1.7395	1.97104	0.00465329
ENSG00000244286	ITGB5-AS1	1.92075	1.97087	0.00251465
ENSG00000232754	AL035658.1	1.8778	1.96955	0.00125706
ENSG00000260392	AC090518.1	0.903975	1.96919	0.0104443
ENSG00000274364	AL110115.1	4.24971	1.96379	2.13e-05
ENSG00000241985	WWTR1-IT1	1.29939	1.96344	0.0037278
ENSG00000256325	AC025423.1	3.46655	1.9627	0.000944475
ENSG00000261070	AP003071.2	0.632526	1.96214	0.0475207
ENSG00000249196	TMEM132D-AS1	11.824	1.96069	0.0303036
ENSG00000229005	HNF4A-AS1	9.53503	1.95632	8.11e-07
ENSG00000274885	AC087241.4	2.96762	1.95623	0.00123593
ENSG00000262339	AC130371.1	2.37877	1.95048	0.000581755
ENSG00000233351	AL356124.2	1.5642	1.94949	0.000141875
ENSG00000273906	AC011297.1	7.45571	1.94714	0.00665555
ENSG00000224853	LINC00393	6.53792	1.94587	0.00285762
ENSG00000235635	AC016644.1	2.03364	1.94546	0.000683773
ENSG00000226758	DISC1-IT1	0.747969	1.94407	0.0366001
ENSG00000225703	AC114737.1	2.45924	1.94322	0.00334625
ENSG00000253659	AC138646.1	1.87546	1.94241	0.0328978
ENSG00000267637	AC040904.1	2.20434	1.94018	0.00143389
ENSG00000225087	AL583808.1	1.62606	1.93868	0.0251444
ENSG00000250614	AC005522.1	2.82003	1.93828	0.000411724
ENSG00000239641	PLS1-AS1	2.50335	1.93631	0.00394505
ENSG00000233496	SYNJ2-IT1	1.89367	1.9363	0.00103282
ENSG00000225952	AL512444.1	2.36146	1.93528	0.00241213
ENSG00000261049	AC007347.1	1.85084	1.93413	0.00368426
ENSG00000267457	AC004223.2	4.09052	1.93308	0.00019015
ENSG00000237851	AL023584.2	1.82283	1.93281	0.0144554
ENSG00000231817	LINC01198	1.57684	1.93273	0.00110835
ENSG00000267313	KC6	9.55051	1.93156	0.00348302
ENSG00000249588	AC010280.3	0.773357	1.92915	0.0334541
ENSG00000236065	AL020995.1	3.57398	1.92689	0.00205605
ENSG00000224122	POU6F2-AS1	5.80816	1.92612	0.0101731
ENSG00000261399	AL031710.1	1.5108	1.92354	0.00263426
ENSG00000224063	AC007319.1	5.30627	1.9235	9.18e-05
ENSG00000235426	AL133481.1	0.876114	1.92221	0.0286477
ENSG00000253607	AC104316.1	2.66415	1.92146	0.00159278
ENSG00000233517	AC005162.2	0.764866	1.92014	0.00784146
ENSG00000231616	AL354733.2	5.8567	1.91548	5.47e-06
ENSG00000245311	ARNTL2-AS1	2.5092	1.91355	0.000412549
ENSG00000269365	AC120349.1	3.29648	1.91165	0.000829289
ENSG00000229321	AC008269.1	1.19469	1.91097	0.00446992
ENSG00000275278	AC012150.2	3.88999	1.90355	0.00910844
ENSG00000265992	ESRG	2.72397	1.90143	0.00599302
ENSG00000223692	DIP2A-IT1	2.73553	1.90007	0.000515528
ENSG00000278462	AL359880.1	2.70379	1.89347	0.000354933
ENSG00000235397	EPN2-AS1	4.43904	1.89041	9.37e-05
ENSG00000262020	AC007014.1	1.87548	1.88709	0.0275012
ENSG00000226746	SMCR5	4.76461	1.88474	0.00101056
ENSG00000229990	AC022400.2	4.98686	1.88314	0.000171652
ENSG00000237074	AL596218.1	1.1416	1.882	0.00981602
ENSG00000254606	AC013714.1	1.08768	1.88147	0.0111151
ENSG00000249407	IL20RB-AS1	0.815788	1.87499	0.0250451
ENSG00000272175	AL050343.2	1.5819	1.87322	0.00055794
ENSG00000270462	AC005034.2	2.47312	1.87212	0.000128587
ENSG00000237336	AL445489.1	1.98468	1.87113	0.00752812
ENSG00000228016	RAPGEF4-AS1	2.24439	1.86732	0.00229355
ENSG00000260137	AL132657.2	1.14783	1.86728	0.0169172
ENSG00000258323	AC073575.1	2.20289	1.8647	0.017722
ENSG00000254263	AC022973.3	3.21708	1.8644	0.00469237
ENSG00000272489	AL132656.3	1.62675	1.86257	0.004703
ENSG00000228421	AC005013.1	2.10174	1.86208	0.000141677
ENSG00000255520	AC090589.2	2.05127	1.86203	0.00106373
ENSG00000233334	FAM53B-AS1	4.63305	1.86007	0.000623213
ENSG00000254900	AC091053.2	2.33888	1.85967	0.000772146
ENSG00000234091	AL157392.2	1.33621	1.85727	0.00639358
ENSG00000267557	AC008474.1	1.01898	1.85611	0.0367999
ENSG00000228485	GRK5-IT1	3.36474	1.85392	0.000785248
ENSG00000264630	PRKCA-AS1	4.21086	1.85273	0.00369352
ENSG00000233783	AP001442.1	5.28946	1.85171	0.000235581
ENSG00000249690	AC110813.1	9.27362	1.85081	0.00254512
ENSG00000232949	AC002480.2	0.999602	1.85074	0.00192515
ENSG00000258268	AC079793.1	1.43837	1.84925	0.0276693
ENSG00000234948	LINC01524	1.02482	1.84891	0.00316124
ENSG00000277684	AL392048.1	1.18701	1.84526	0.00439597
ENSG00000253911	AP003467.1	1.252	1.84438	0.041303
ENSG00000266149	AP001094.3	0.87375	1.8352	0.0328397
ENSG00000225652	KCNMA1-AS3	1.30313	1.82938	0.0216738
ENSG00000223525	RABGAP1L-IT1	2.54946	1.8291	0.00749535
ENSG00000235820	AL109935.1	1.22982	1.82878	0.00660595
ENSG00000260034	LCMT1-AS2	9.50691	1.82818	3.59e-06
ENSG00000256588	AC027544.2	3.35766	1.82654	0.000161307
ENSG00000229190	AC069542.1	3.26985	1.82311	0.00167128
ENSG00000253406	AC012613.2	1.45324	1.81585	0.0411007
ENSG00000265907	AP000919.2	3.15727	1.81581	0.00182589
ENSG00000230426	ERVMER61-1	11.5339	1.81564	0.0252048
ENSG00000261872	AC002558.2	2.6703	1.81548	0.0159196
ENSG00000260487	AC116348.1	3.76028	1.81518	7.86e-05
ENSG00000230433	AL031770.1	3.60788	1.81479	9.14e-05
ENSG00000269873	AC245884.10	3.27303	1.81445	0.000117528
ENSG00000223884	AC068481.1	1.49974	1.81418	0.00391006
ENSG00000243179	AC110769.1	0.945231	1.81363	0.00238762
ENSG00000263924	AC022960.1	1.87979	1.81363	0.00133377
ENSG00000225956	AL050320.1	1.43257	1.81337	0.000526476
ENSG00000281016	AC092574.2	6.0102	1.81253	8.15e-05
ENSG00000265443	AC127024.3	4.32211	1.81171	0.000176807
ENSG00000274269	AL031665.1	3.00248	1.80891	5.55e-05
ENSG00000234740	AL162386.2	0.985218	1.80221	0.0172969
ENSG00000236188	PRKX-AS1	1.05247	1.80095	0.0154224
ENSG00000229276	REV3L-IT1	1.5504	1.80044	0.00270946
ENSG00000230542	LINC00102	3.35197	1.80003	0.00135588
ENSG00000256083	AC090673.2	1.48877	1.8	0.00415969
ENSG00000204049	AL391421.1	4.92174	1.79946	0.000342797
ENSG00000278829	AC099811.5	4.42966	1.79858	0.000746975
ENSG00000232034	AC092168.2	6.26234	1.79839	5.9e-06
ENSG00000258983	AL162171.2	3.3722	1.7969	0.000549664
ENSG00000272254	AC022893.3	1.91964	1.79167	0.000971975
ENSG00000254495	AP000487.2	1.7565	1.79064	0.000968465
ENSG00000247473	CARS-AS1	5.64373	1.7882	3.97e-05
ENSG00000258868	AL110505.1	1.53468	1.78711	0.0483532
ENSG00000272321	AP003355.2	1.51549	1.78684	0.00294364
ENSG00000276282	AC022960.2	2.07115	1.78595	0.00237368
ENSG00000234929	AC018685.2	1.63185	1.78561	0.00145306
ENSG00000229229	AC022201.1	1.25201	1.7848	0.000565669
ENSG00000248115	AC023154.1	5.29216	1.784	0.000240833
ENSG00000248801	C8orf34-AS1	2.79622	1.78381	0.00907098
ENSG00000255933	AC117500.2	5.32345	1.78307	3.65e-05
ENSG00000267311	AC007673.1	0.882193	1.78254	0.0482486
ENSG00000277527	LINC01796	0.727463	1.77889	0.0460463
ENSG00000280780	JAKMIP2-AS1	0.653564	1.77677	0.0201713
ENSG00000267646	AC008543.5	0.975878	1.77575	0.00900788
ENSG00000234818	AC007314.1	2.53343	1.77218	9.97e-05
ENSG00000249335	AC093523.1	0.937329	1.76682	0.00780355
ENSG00000179447	AL049647.1	2.44815	1.7662	0.00999617
ENSG00000259532	AC009269.2	2.58841	1.7653	0.00802791
ENSG00000230068	CDC42-IT1	4.77063	1.75959	0.000270196
ENSG00000176349	AC104129.1	3.03108	1.75855	0.00362047
ENSG00000234235	BOK-AS1	23.039	1.75758	0.00583205
ENSG00000261158	AC109597.2	2.89128	1.7566	0.00279926
ENSG00000249306	LINC01411	60.2858	1.75387	7.97e-05
ENSG00000268416	AC010329.1	1.3924	1.75272	0.00502972
ENSG00000232079	LINC01697	2.16467	1.75116	0.0038093
ENSG00000224822	THRB-IT1	1.47793	1.75013	0.0131585
ENSG00000258661	AL079303.1	2.79617	1.75011	0.0202735
ENSG00000253754	AC087620.1	3.33223	1.74918	0.00129846
ENSG00000236559	AL117381.1	5.38824	1.74702	0.000104822
ENSG00000237224	AL157832.2	1.1601	1.74671	0.0411491
ENSG00000237852	AC119800.1	1.65726	1.74666	0.000300125
ENSG00000253112	AC102945.1	1.4108	1.74651	0.00659403
ENSG00000264546	AC008026.3	5.75784	1.74633	0.000115726
ENSG00000266237	AC121320.1	0.942366	1.74449	0.0443622
ENSG00000243193	AC006387.1	1.37381	1.74143	0.014692
ENSG00000234136	AC055764.1	1.68259	1.74003	0.0320968
ENSG00000237328	RAI1-AS1	2.15505	1.73897	0.0142544
ENSG00000275197	AC092794.2	2.54139	1.73806	0.00116272
ENSG00000268170	AC073342.2	0.829444	1.73658	0.0326293
ENSG00000249293	AC091868.2	1.56988	1.73589	0.00612051
ENSG00000254129	AC108449.1	2.13148	1.73487	0.00134468
ENSG00000265142	MIR133A1HG	4.05667	1.73269	0.0013933
ENSG00000229989	MIR181A1HG	3.68567	1.73103	0.00814763
ENSG00000082929	LINC01587	0.849121	1.73037	0.0199343
ENSG00000224764	AL353768.1	1.21437	1.72923	0.00119225
ENSG00000228655	AC096558.1	2.26445	1.72853	0.00833426
ENSG00000269902	AC234772.2	2.88576	1.72837	0.00389193
ENSG00000270087	AC010997.3	1.43782	1.72468	0.0213137
ENSG00000279463	AL159972.1	1.52338	1.72321	0.0162602
ENSG00000280080	TBC1D22A-AS1	3.07955	1.72154	0.0101419
ENSG00000255794	RMST	1.14765	1.72038	0.0124482
ENSG00000250049	AC114316.2	0.890555	1.71986	0.0302811
ENSG00000261451	AC104964.2	7.29301	1.71636	6.13e-05
ENSG00000272033	AL136984.1	3.85095	1.71374	0.0085891
ENSG00000261632	AC022872.1	1.17201	1.71309	0.0242163
ENSG00000231992	AC092802.3	2.18648	1.71289	0.00105141
ENSG00000246851	AL157938.3	6.81598	1.71105	1.31e-05
ENSG00000228496	AC106875.1	1.08661	1.71065	0.00854078
ENSG00000254936	AF131215.4	4.75526	1.71007	0.000762163
ENSG00000258274	AC012085.2	14.4825	1.70751	0.00149576
ENSG00000225269	LINC00705	2.75609	1.70723	4.79e-05
ENSG00000270124	AC092127.2	4.73725	1.70448	0.0013141
ENSG00000261291	AC007906.1	2.6081	1.7044	0.00180508
ENSG00000228804	AC072022.1	1.59766	1.70388	0.00544134
ENSG00000237567	Z97206.2	0.658852	1.70178	0.0347755
ENSG00000244332	AL138759.1	1.91971	1.70087	0.00538082
ENSG00000259617	AC020661.3	2.43333	1.70048	0.00187426
ENSG00000204464	C1orf195	5.34889	1.69877	0.000265526
ENSG00000267651	AC015961.1	1.78912	1.69842	0.00258441
ENSG00000273792	AC022898.2	1.62389	1.6974	0.0185421
ENSG00000226403	AL392089.1	1.9856	1.69639	0.00332358
ENSG00000249295	AC145146.1	1.57418	1.69275	0.018559
ENSG00000262815	AC087501.2	1.27636	1.69254	0.0216009
ENSG00000263096	AC007638.2	3.77412	1.69103	0.00018004
ENSG00000253197	AC117834.1	2.16704	1.68953	0.00174049
ENSG00000236494	AC008080.4	2.59997	1.68896	0.000948198
ENSG00000227744	LINC01940	2.10615	1.68869	0.0147279
ENSG00000256064	AC063926.1	1.00318	1.68548	0.00234297
ENSG00000277545	AL356752.1	1.46831	1.68465	0.00905293
ENSG00000267136	AP005131.1	6.33863	1.68217	0.000176049
ENSG00000260895	AP003071.1	1.14992	1.68203	0.00320647
ENSG00000254826	AP001922.3	1.1907	1.68107	0.0109873
ENSG00000267262	AC011444.2	1.78669	1.6793	0.00488985
ENSG00000196273	LINC00523	0.978059	1.67925	0.0310469
ENSG00000271996	AC019080.4	1.5683	1.67802	0.0132152
ENSG00000250734	AL391335.1	2.57329	1.67661	0.000877254
ENSG00000270154	AC130352.1	1.42407	1.67582	0.00206677
ENSG00000248112	AC108174.1	0.978848	1.67442	0.00792066
ENSG00000254484	AP002336.1	1.90904	1.67408	0.00423832
ENSG00000279762	AC005899.8	5.35358	1.67284	0.000326756
ENSG00000276417	AC092111.2	1.36132	1.67115	0.00466709
ENSG00000237061	AC100823.1	3.6516	1.66974	0.000830094
ENSG00000225826	LINC00626	1.34119	1.66805	0.0141763
ENSG00000266541	AP001381.1	3.2137	1.66774	0.00878465
ENSG00000264026	LINC02003	2.7721	1.66375	0.00029985
ENSG00000266744	AC005304.3	0.73272	1.6633	0.0141123
ENSG00000226149	AL356124.1	3.92422	1.66256	0.000106308
ENSG00000253967	AC022730.4	3.20893	1.66156	0.00563633
ENSG00000260417	AC092127.1	5.10046	1.66085	0.00111137
ENSG00000231131	LNCAROD	1.80264	1.65854	0.0242553
ENSG00000261083	LINC02516	2.50747	1.65839	0.000568311
ENSG00000277541	ZNF630-AS1	1.7057	1.65755	0.00853483
ENSG00000272219	AC005072.1	5.47472	1.65492	0.0023998
ENSG00000241111	PRICKLE2-AS1	2.52881	1.65467	0.00328136
ENSG00000266371	AC079915.1	4.66762	1.65419	0.00467641
ENSG00000231944	PHKA1-AS1	0.80041	1.65323	0.0177147
ENSG00000267016	AC111170.1	3.14507	1.65268	0.000455673
ENSG00000228262	LINC01320	2.09454	1.65192	0.00799905
ENSG00000257277	AC092652.2	1.92337	1.64568	0.0189555
ENSG00000267234	AC092067.1	1.7646	1.64508	0.0323594
ENSG00000226779	NAALADL2-AS2	1.55662	1.64359	0.0120078
ENSG00000265625	AC104564.5	6.53374	1.64141	2.58e-05
ENSG00000259926	AC007342.1	1.7645	1.64138	0.0194233
ENSG00000255084	AP003110.1	1.48972	1.64021	0.0313507
ENSG00000205293	LINC01602	12.4326	1.63925	0.00097839
ENSG00000236532	LINC01695	2.00852	1.63791	0.0022348
ENSG00000227200	AL162724.1	2.7641	1.63781	0.00207945
ENSG00000231980	AC011899.1	2.33036	1.63666	0.00697007
ENSG00000228135	LINC01494	1.01918	1.63583	0.00336547
ENSG00000233661	SPIN4-AS1	0.610947	1.63212	0.0140557
ENSG00000234913	AC016027.2	4.59186	1.6308	0.000406814
ENSG00000225076	WWC3-AS1	0.988172	1.62673	0.0220639
ENSG00000259644	AC022613.3	5.02376	1.62488	9.8e-05
ENSG00000237923	LINC02570	0.923142	1.62481	0.0244695
ENSG00000254034	INTS9-AS1	1.56052	1.6214	0.000563423
ENSG00000227409	ZMYM4-AS1	2.22847	1.61977	0.00845607
ENSG00000261535	AC005086.1	1.81563	1.61775	0.00266225
ENSG00000240707	LINC01168	1.99586	1.61708	0.00324123
ENSG00000270661	Z99289.2	3.26685	1.6165	0.00049978
ENSG00000249781	LINC02112	0.845665	1.61635	0.0237372
ENSG00000248537	AC091906.1	1.39457	1.61506	0.0198512
ENSG00000233936	AL390778.2	3.33342	1.61502	0.00441365
ENSG00000273691	AC087284.1	4.67171	1.61356	0.00169958
ENSG00000257345	LINC02413	8.33353	1.61298	1.49e-05
ENSG00000230552	AC092162.2	2.35147	1.60968	0.00309753
ENSG00000253519	AC106801.1	3.03927	1.60878	0.00324611
ENSG00000265394	AC104984.2	2.2347	1.60648	0.00264964
ENSG00000228369	TXNDC12-AS1	2.04124	1.60484	0.00292307
ENSG00000272568	AC005162.3	22.2525	1.60277	2.25e-06
ENSG00000259396	AC087721.1	0.893737	1.60206	0.0218019
ENSG00000253875	AC013643.2	0.868451	1.60155	0.0342759
ENSG00000263370	AC104564.1	2.3889	1.60111	0.00147551
ENSG00000238140	AC104170.2	4.2381	1.60078	0.000217666
ENSG00000267341	AC100843.1	1.18874	1.60061	0.0298425
ENSG00000250658	AC097652.1	1.92007	1.59965	0.00943856
ENSG00000269172	AC011443.1	1.87644	1.59899	0.0156017
ENSG00000274093	AC009032.1	4.40855	1.59889	0.000308431
ENSG00000227769	AC072062.1	1.34041	1.5963	0.0143277
ENSG00000250103	PANCR	3.32364	1.5918	0.000621775
ENSG00000251175	AC008243.1	4.10555	1.58958	0.000796241
ENSG00000226673	LINC01108	1.49208	1.58953	0.00946109
ENSG00000233304	LINC01346	1.60192	1.5882	0.00429065
ENSG00000259713	AC013391.2	0.892229	1.58627	0.00965457
ENSG00000226965	AC092167.1	0.808343	1.5862	0.00301682
ENSG00000248254	AC107398.2	2.35187	1.58617	0.00062671
ENSG00000256995	AC084816.1	1.309	1.58551	0.0264816
ENSG00000232675	AL121830.1	0.891907	1.58517	0.0430969
ENSG00000253475	AC103769.1	2.09509	1.58438	0.0199749
ENSG00000268894	PLCE1-AS1	4.01846	1.58427	0.000119861
ENSG00000260209	AP000842.3	2.29343	1.58418	0.000640636
ENSG00000253562	AC107909.2	1.57637	1.58334	0.00515254
ENSG00000250371	AC007370.2	1.08883	1.58334	0.0298905
ENSG00000224973	LARGE-AS1	3.59333	1.58306	0.00660561
ENSG00000229986	AP001042.1	1.19621	1.5827	0.00676299
ENSG00000267196	AC091044.1	1.82838	1.58256	0.00826469
ENSG00000260059	AC092620.3	1.81647	1.58055	0.00326284
ENSG00000266998	AC111182.1	5.32626	1.57816	0.000674939
ENSG00000231453	LINC01305	0.909147	1.57785	0.0276912
ENSG00000251370	SEMA5A-AS1	4.71347	1.57579	0.00124854
ENSG00000251523	AC108159.1	1.37848	1.57513	0.0296096
ENSG00000230470	AL078645.1	1.46711	1.57422	0.0345164
ENSG00000254695	AC087379.2	1.24056	1.57403	0.00859399
ENSG00000259544	AC021739.4	2.00145	1.57268	0.0119462
ENSG00000248538	AC022784.1	9.36239	1.57078	1.03e-05
ENSG00000257475	AC068888.2	3.8265	1.56919	0.000162781
ENSG00000273797	AL133445.2	3.54863	1.56897	0.0011215
ENSG00000262999	AC099489.3	1.50997	1.56884	0.0195977
ENSG00000236896	AL354726.1	4.21447	1.56857	0.000619951
ENSG00000254362	AC011726.3	0.893507	1.56767	0.0371331
ENSG00000224541	AP001439.1	2.78361	1.56754	0.000841575
ENSG00000231521	AL162385.2	2.21822	1.56494	0.0031779
ENSG00000231104	AC022395.1	5.36971	1.56365	0.000619832
ENSG00000259314	AC103739.2	4.2737	1.5631	0.000138727
ENSG00000269066	AC020908.3	1.40942	1.56146	0.0058507
ENSG00000280109	PLAC4	102.03	1.55938	1.29e-05
ENSG00000259367	AC087286.2	7.68452	1.5592	0.00198866
ENSG00000248994	AC126768.2	1.41401	1.55788	0.00378904
ENSG00000250472	TRIM36-IT1	1.1338	1.55641	0.0296886
ENSG00000280011	AL031595.2	5.41214	1.55236	9.43e-05
ENSG00000260913	LINC01254	0.918528	1.55024	0.0213897
ENSG00000259398	AC090970.1	2.57046	1.54953	0.00520593
ENSG00000274554	AC083806.2	7.63661	1.54838	7.97e-05
ENSG00000236526	AL035448.1	9.29464	1.5468	0.000116148
ENSG00000228086	AL589990.1	0.763778	1.54645	0.0203262
ENSG00000224821	COL4A2-AS2	3.47274	1.54071	0.00436074
ENSG00000228509	AC006460.1	4.8481	1.54033	0.00123077
ENSG00000235843	AL390961.2	1.90099	1.53624	0.0019117
ENSG00000099869	IGF2-AS	7.04293	1.53489	0.000618964
ENSG00000229807	XIST	1840.22	1.5341	0.00761216
ENSG00000248773	AC108727.1	4.05697	1.53182	6.83e-05
ENSG00000232518	AC074366.1	1.50668	1.53026	0.0269899
ENSG00000259294	AC005096.1	4.31045	1.52751	0.000824198
ENSG00000267044	AC005757.1	1.89653	1.52656	0.00306877
ENSG00000164621	SMAD5-AS1	4.46943	1.5227	0.000564427
ENSG00000216560	LINC00955	5.81396	1.52238	0.00264572
ENSG00000259876	AC010333.1	1.06528	1.51954	0.0191366
ENSG00000251497	PITPNM2-AS1	4.19006	1.5183	0.0043503
ENSG00000249601	LINC01187	1.07761	1.51645	0.0212553
ENSG00000267298	AC006116.5	2.51666	1.51585	0.00868768
ENSG00000230107	AL022316.1	15.3711	1.51545	7.2e-07
ENSG00000236434	AL162430.2	3.38122	1.51114	0.000184586
ENSG00000259977	AL121578.3	0.606089	1.50891	0.0326219
ENSG00000266941	AC024592.1	0.903124	1.50835	0.00328566
ENSG00000248210	LINC02355	0.729681	1.50811	0.0341079
ENSG00000262003	AC087392.1	3.96363	1.50637	0.000817636
ENSG00000225442	MPRIP-AS1	3.80769	1.50493	0.00660639
ENSG00000249084	AC027627.1	1.83172	1.50267	0.0117176
ENSG00000227712	AL359915.1	0.830557	1.50257	0.0310235
ENSG00000272627	AC016542.1	3.43368	1.50228	0.000827709
ENSG00000224079	AC091729.1	3.08166	1.50175	0.000349478
ENSG00000230427	AC095033.1	1.91422	1.50073	0.0211392
ENSG00000259402	AC090515.5	1.62928	1.50055	0.023774
ENSG00000256916	AP000851.1	12.8164	1.4999	0.000254634
ENSG00000237331	XIAP-AS1	3.25886	1.49859	0.00816145
ENSG00000240015	AC084024.1	0.929254	1.498	0.0125605
ENSG00000224238	WARS2-IT1	3.98722	1.49715	0.00760694
ENSG00000272699	AC007620.3	1.89517	1.49645	0.00498896
ENSG00000255886	AC020611.2	1.08119	1.49612	0.03113
ENSG00000225746	MEG8	4.52987	1.49441	0.0010363
ENSG00000231079	AC105402.3	0.918362	1.49016	0.0405825
ENSG00000263466	AC006441.1	5.17315	1.48927	5.1e-05
ENSG00000205537	AC121338.1	6.40954	1.48817	0.00134481
ENSG00000253334	AC132219.1	1.45857	1.48812	0.00400034
ENSG00000270095	AC068790.6	2.75849	1.48483	0.000747492
ENSG00000255928	AP002993.1	1.38468	1.4842	0.0326239
ENSG00000248458	AL139147.1	3.1742	1.48346	0.00660661
ENSG00000259935	AC009754.1	2.94183	1.48324	0.00434526
ENSG00000183535	COL18A1-AS1	2.67329	1.48204	0.0226094
ENSG00000228573	AL138962.1	1.35189	1.48194	0.00708144
ENSG00000224609	HSD52	7.6813	1.47859	0.000126852
ENSG00000232117	LINC00384	1.20317	1.47755	0.0326415
ENSG00000229847	EMX2OS	8.78193	1.47686	0.000263797
ENSG00000270137	AF230666.2	2.34344	1.47536	0.00289483
ENSG00000225213	AC073367.1	4.90168	1.47462	3.81e-05
ENSG00000261668	AC093591.2	5.44941	1.47022	7.6e-05
ENSG00000267491	AC100788.1	2.0775	1.4702	0.0362683
ENSG00000267764	AC093567.1	2.57752	1.46659	0.00394009
ENSG00000267690	LDLRAD4-AS1	2.76457	1.46647	0.0246604
ENSG00000257045	AC016746.1	4.50454	1.46506	0.00100932
ENSG00000276216	AC245014.3	4.35607	1.4643	0.000273571
ENSG00000226890	Z97652.1	0.96808	1.46332	0.028761
ENSG00000278022	AC118658.1	2.0799	1.46285	0.0101593
ENSG00000229330	AC006947.1	0.906356	1.46276	0.0290265
ENSG00000255595	AC007368.1	3.07994	1.46185	0.0353128
ENSG00000229999	AL022238.2	2.92326	1.45887	0.00504794
ENSG00000271199	AL353804.2	4.52651	1.45733	0.000333054
ENSG00000278719	MCM8-AS1	2.299	1.45533	0.00161719
ENSG00000236095	AL807757.2	5.05704	1.45253	0.000693524
ENSG00000235262	KDM5C-IT1	2.22688	1.44778	0.00920179
ENSG00000225407	AC025188.1	1.24525	1.44753	0.00318465
ENSG00000260362	AC007218.1	1.4334	1.44718	0.00141408
ENSG00000251054	AC008883.2	1.2135	1.44589	0.0326993
ENSG00000224017	LINC01449	1.15285	1.44462	0.0127711
ENSG00000236051	MYCBP2-AS1	7.32742	1.44414	3.08e-05
ENSG00000234197	ETV5-AS1	2.31024	1.44413	0.00594985
ENSG00000239801	DENND6A-AS1	2.73304	1.44401	0.0015788
ENSG00000259967	AC087761.1	0.577255	1.44252	0.0303592
ENSG00000263603	AC127024.2	6.47701	1.44162	5.74e-05
ENSG00000277214	AC009159.2	0.857768	1.44085	0.0337214
ENSG00000263657	AC023389.1	4.21725	1.44042	0.00155497
ENSG00000232682	AL592430.1	3.93392	1.43994	0.000182247
ENSG00000236936	AL031005.1	2.98571	1.43936	0.00790395
ENSG00000250156	LINC02060	1.00638	1.43731	0.0120709
ENSG00000251248	AC139720.2	2.97407	1.43692	0.0141242
ENSG00000244676	AL109761.1	2.10461	1.43594	0.0028525
ENSG00000266717	AC134407.1	3.94481	1.43566	0.000792789
ENSG00000248268	AC010275.1	1.02102	1.43415	0.0156784
ENSG00000266805	AP005432.1	4.01459	1.43377	0.000957291
ENSG00000232623	AP000266.1	2.33611	1.43348	0.00126096
ENSG00000259390	AC022196.1	0.670003	1.43297	0.0138422
ENSG00000258399	AL117190.1	4.66624	1.43219	0.00139431
ENSG00000233237	LINC00472	5.7737	1.43119	0.000147877
ENSG00000277558	AL109923.1	2.19205	1.43103	0.0154028
ENSG00000241743	XACT	1.31647	1.43098	0.0250845
ENSG00000272472	AL512283.1	1.8278	1.43012	0.00575857
ENSG00000249742	AC110772.1	4.10426	1.42718	0.0222474
ENSG00000256481	AP006333.2	2.75508	1.42627	0.00601003
ENSG00000232377	AC016910.1	1.42941	1.42592	0.0417841
ENSG00000232118	BACH1-AS1	4.70298	1.4245	8.54e-05
ENSG00000273982	AC005746.3	0.770452	1.42438	0.0276164
ENSG00000231794	AC009542.1	3.07158	1.42396	0.00194177
ENSG00000241158	ADAMTS9-AS1	27.1691	1.42375	0.000245035
ENSG00000279078	SND1-IT1	3.1346	1.42201	0.0106073
ENSG00000248846	LINC02065	0.867908	1.41882	0.00988703
ENSG00000232295	AL589935.1	3.35787	1.41742	0.00103938
ENSG00000273302	AC016747.3	7.85373	1.41739	4.97e-05
ENSG00000270641	TSIX	6.67694	1.41534	0.000266815
ENSG00000236581	STARD13-AS	13.9959	1.41461	1.93e-05
ENSG00000249173	LINC01093	0.720148	1.41456	0.030576
ENSG00000257550	AC023509.2	1.18018	1.41407	0.0013195
ENSG00000235300	THRA1/BTR	4.21825	1.41349	0.0172167
ENSG00000225408	AL136980.1	3.88135	1.41152	0.00120761
ENSG00000225216	AC007362.1	3.28944	1.4113	0.00751967
ENSG00000267222	AC107993.1	2.49606	1.41023	0.00166561
ENSG00000275465	AL449403.2	0.916755	1.40845	0.00899242
ENSG00000268764	AC011465.1	3.00949	1.40783	0.00107002
ENSG00000234428	AC023051.1	4.49171	1.40646	0.00128755
ENSG00000227088	AC084149.1	1.30827	1.40557	0.0183935
ENSG00000237179	LINC01797	1.03588	1.40485	0.0305782
ENSG00000229839	AC018462.1	6.05425	1.40419	0.000231505
ENSG00000276702	AC010809.3	1.54717	1.40125	0.00137208
ENSG00000203325	AL445248.1	4.27971	1.40015	0.000472955
ENSG00000266538	AC005838.2	3.13693	1.4001	0.00252683
ENSG00000234459	AC002064.2	4.57749	1.39811	0.00309366
ENSG00000251139	AC084871.1	2.84977	1.39684	0.0164187
ENSG00000236094	LINC00545	1.90872	1.39554	0.00420504
ENSG00000249234	AC108063.1	2.02174	1.39114	0.00615508
ENSG00000232458	LINC01450	1.7173	1.39111	0.0137792
ENSG00000230749	MEIS1-AS2	1.59705	1.38932	0.0299299
ENSG00000259336	AC021231.1	1.79824	1.38863	0.0181748
ENSG00000259735	AC092868.2	3.20424	1.38788	0.0157269
ENSG00000258526	AL049875.1	3.94748	1.38697	0.000533519
ENSG00000226627	SHANK2-AS1	2.68628	1.38606	0.0111005
ENSG00000270040	AL356055.1	1.51539	1.38511	0.0376028
ENSG00000267659	LINC01482	1.69311	1.38497	0.00767953
ENSG00000258428	AL161757.2	1.82366	1.38433	0.00558122
ENSG00000228044	AL160408.1	1.52417	1.38404	0.00505564
ENSG00000226047	AL807761.3	3.00667	1.38178	0.0262387
ENSG00000230392	AC004835.1	1.1915	1.38157	0.00955849
ENSG00000251688	LINC02507	0.668996	1.38091	0.0226538
ENSG00000254315	AC023632.5	1.34422	1.38071	0.0114483
ENSG00000280515	SALRNA2	1.26633	1.37959	0.0177383
ENSG00000259883	EHD4-AS1	4.12983	1.37845	0.000597418
ENSG00000268472	AP002884.4	1.12683	1.37668	0.0158932
ENSG00000231329	AL031772.1	8.55809	1.37636	9.47e-05
ENSG00000223390	AL445685.1	1.81669	1.37632	0.0192104
ENSG00000249717	AC110760.2	6.40513	1.37509	0.00078538
ENSG00000242628	AC009228.1	1.01888	1.37356	0.0106246
ENSG00000259692	AC104041.1	1.05872	1.37263	0.042369
ENSG00000256381	AC005832.1	0.753856	1.37226	0.00397307
ENSG00000242797	GLYCTK-AS1	6.29442	1.37198	2.53e-05
ENSG00000173862	AC008080.1	1.96384	1.37036	0.00294531
ENSG00000255409	RSF1-IT1	2.69468	1.37027	0.00185369
ENSG00000237914	SIRPG-AS1	2.89183	1.3692	0.00343466
ENSG00000255438	AL354813.1	7.52378	1.36861	9.17e-05
ENSG00000267263	AC111170.2	1.23717	1.3672	0.0133244
ENSG00000255462	AC104031.1	3.13824	1.36608	0.00144206
ENSG00000237813	AC002066.1	1.15092	1.36528	0.00406969
ENSG00000235522	AC010978.1	4.81906	1.36093	0.000810491
ENSG00000244203	FOXP1-AS1	3.38626	1.36047	0.00388737
ENSG00000259471	LINC01169	13.257	1.35859	0.00668485
ENSG00000249899	AC025180.1	1.90188	1.35836	0.00937269
ENSG00000260648	AC020658.3	1.26584	1.35766	0.00623581
ENSG00000258171	LINC02412	1.08838	1.35524	0.0145182
ENSG00000241832	CECR3	4.72529	1.35441	0.000156487
ENSG00000261757	AC005592.1	1.13712	1.35365	0.0082146
ENSG00000254577	AC087276.1	5.01651	1.35241	0.000375233
ENSG00000235189	AL034405.1	1.99574	1.35229	0.0124337
ENSG00000277589	AC244093.4	5.67327	1.35202	0.0010711
ENSG00000228779	Z69666.1	4.30778	1.35105	0.000130877
ENSG00000198358	AL354714.1	1.14509	1.34847	0.0256379
ENSG00000254985	RSF1-IT2	3.64643	1.34695	0.000810854
ENSG00000255968	AC024145.1	8.51894	1.34681	0.000309721
ENSG00000272746	AP005131.7	5.48989	1.34289	0.000285708
ENSG00000230010	AL049646.1	2.09088	1.34256	0.00611032
ENSG00000255165	AC134775.1	1.92439	1.34102	0.00629528
ENSG00000222004	C7orf71	1.36224	1.34073	0.0196024
ENSG00000279175	AL033543.1	13.0824	1.34014	0.000912393
ENSG00000244468	AC093001.1	0.771539	1.33997	0.0392117
ENSG00000205424	AL592528.1	1.14321	1.33912	0.0295433
ENSG00000233376	AL117382.2	3.56993	1.33896	0.00201481
ENSG00000242767	ZBTB20-AS4	3.71816	1.33878	0.00331615
ENSG00000240499	AC004594.1	8.2577	1.33869	0.000267612
ENSG00000228358	LINC02263	2.22174	1.33707	0.0224074
ENSG00000258177	AC008149.1	1.27814	1.33583	0.00580465
ENSG00000235215	AL592431.1	0.653726	1.33462	0.0206833
ENSG00000240922	LSAMP-AS1	2.95353	1.33425	0.0124289
ENSG00000225761	AL596247.1	4.18333	1.33296	0.00417494
ENSG00000258412	AL355102.1	1.94704	1.3326	0.0139262
ENSG00000277130	AC073569.3	3.81214	1.33239	0.000859216
ENSG00000279652	Z82217.1	7.36602	1.3314	0.000223726
ENSG00000239508	PLCH1-AS1	2.22632	1.33015	0.00725984
ENSG00000261673	AC009075.1	1.15705	1.32957	0.00625485
ENSG00000260681	AC130456.4	1.42944	1.32932	0.0080877
ENSG00000254397	AC132192.1	6.10878	1.32823	0.000262969
ENSG00000275927	AC009152.1	2.33692	1.32754	0.00925259
ENSG00000258010	AC016705.1	1.27467	1.32724	0.0341524
ENSG00000225140	AL358216.1	3.20658	1.32721	0.028217
ENSG00000226957	AL358075.1	1.72166	1.32715	0.0038856
ENSG00000229331	GK-IT1	4.34808	1.32656	0.00128448
ENSG00000227400	AC012501.1	5.7787	1.325	0.0209216
ENSG00000273368	AC006566.1	1.58803	1.32418	0.00984046
ENSG00000261758	AC117382.2	1.33228	1.32313	0.00276455
ENSG00000264853	AC011933.2	4.62937	1.32162	0.0222284
ENSG00000266900	AC027514.1	4.46999	1.32157	0.00995035
ENSG00000275846	AL513548.3	1.67263	1.32097	0.0021431
ENSG00000227906	SNAP25-AS1	0.872664	1.31747	0.0163603
ENSG00000253972	MAL2-AS1	11.2901	1.31707	4.78e-05
ENSG00000231373	GNA14-AS1	1.64446	1.31707	0.0198291
ENSG00000231119	AL031666.1	7.02227	1.31536	0.000499897
ENSG00000273112	AL590385.2	0.97744	1.31379	0.0375458
ENSG00000261253	AC137932.2	7.72405	1.31288	0.000124262
ENSG00000261646	AC093849.1	1.44009	1.31144	0.0385033
ENSG00000225195	AC078962.1	4.04077	1.31137	0.00353037
ENSG00000236031	AL591721.1	1.50721	1.311	0.0481675
ENSG00000256448	AP000763.3	1.72048	1.30751	0.00109106
ENSG00000276809	AL138955.1	6.65596	1.30607	0.000674437
ENSG00000272689	AC004832.4	3.25365	1.3059	0.00120305
ENSG00000223727	AC034195.1	1.10386	1.30442	0.0365652
ENSG00000272109	AC008906.2	2.98871	1.30415	0.000890002
ENSG00000249180	AC020900.1	5.63571	1.30363	0.00347207
ENSG00000241479	AC074033.1	4.77458	1.30208	0.00244799
ENSG00000241886	AC112496.1	13.062	1.30161	4e-05
ENSG00000263520	LINC02563	7.25956	1.29789	0.00348446
ENSG00000243849	CFAP44-AS1	2.3946	1.2978	0.0127766
ENSG00000259293	LIPC-AS1	0.73767	1.29695	0.0429929
ENSG00000258891	AC005480.1	8.04822	1.29589	0.000925601
ENSG00000266498	AC055811.3	1.79755	1.29484	0.0107466
ENSG00000229557	LINC00379	0.521141	1.29439	0.02789
ENSG00000280890	ELDR	0.938523	1.29429	0.0191356
ENSG00000225798	AC025918.1	1.74518	1.29359	0.00492019
ENSG00000259212	AC103739.1	4.73476	1.29148	0.000283533
ENSG00000270751	FBXW7-AS1	1.41241	1.2896	0.04713
ENSG00000256299	AC073912.2	1.87638	1.28949	0.0087669
ENSG00000261268	AC112236.1	1.13589	1.28941	0.0353717
ENSG00000261202	Z83847.1	2.13369	1.28919	0.00104424
ENSG00000243797	AC004917.1	2.41129	1.28774	0.00083122
ENSG00000272211	AC114760.2	12.1492	1.28685	0.000629525
ENSG00000235448	LURAP1L-AS1	3.37005	1.28487	0.00102974
ENSG00000235910	APOA1-AS	2.68326	1.28312	0.00111688
ENSG00000263680	AC007639.1	9.06307	1.28294	4.4e-05
ENSG00000232677	LINC00665	98.2617	1.28217	3.51e-06
ENSG00000268896	AC009955.3	1.58958	1.28191	0.00110787
ENSG00000257545	AC079385.1	3.14235	1.28186	0.000315027
ENSG00000237234	Z99289.1	7.04252	1.2805	0.000154864
ENSG00000230234	AL162582.1	28.1294	1.27923	0.00163006
ENSG00000250195	AC109927.1	0.676429	1.27915	0.0214336
ENSG00000273372	SFTPD-AS1	0.906665	1.27645	0.0302836
ENSG00000225493	LINC01107	0.991891	1.27456	0.0300725
ENSG00000254266	PKIA-AS1	3.27751	1.27152	0.0137508
ENSG00000214049	UCA1	892.576	1.27116	0.000141862
ENSG00000234423	LINC01250	1.35011	1.27071	0.0266906
ENSG00000276174	AC087683.2	3.31342	1.27059	0.00138003
ENSG00000255092	AC010768.2	2.15267	1.27051	0.0158294
ENSG00000240405	SAMMSON	0.763469	1.26826	0.0379666
ENSG00000269929	AL158152.1	6.67882	1.2676	0.000353061
ENSG00000238755	LINC02006	0.98103	1.2673	0.00705437
ENSG00000233532	LINC00460	62.6255	1.26653	0.000272818
ENSG00000236426	AL583824.1	3.19569	1.26595	0.00666771
ENSG00000236467	KCNMA1-AS1	3.49787	1.26571	0.0123635
ENSG00000260661	AC116903.2	3.19808	1.26532	0.0186705
ENSG00000250910	AC097467.3	1.48517	1.26358	0.0478333
ENSG00000228382	ITPKB-IT1	1.78399	1.26102	0.0391847
ENSG00000246130	AC107959.2	2.23841	1.26094	0.00564262
ENSG00000260725	AC005307.1	18.687	1.25861	0.00852963
ENSG00000227195	MIR663AHG	2.81806	1.25649	0.0261006
ENSG00000249201	CTD-3080P12.3	3.58413	1.25614	0.00375615
ENSG00000203601	LINC00970	2.71996	1.25366	0.00147448
ENSG00000270110	AL353593.3	2.48896	1.2529	0.0245865
ENSG00000280997	CCAT2	5.73803	1.24857	0.00228369
ENSG00000233847	AC022445.1	1.80393	1.24841	0.0120534
ENSG00000233602	ERI3-IT1	4.43889	1.24727	0.00168748
ENSG00000267724	AC012254.3	5.18356	1.24721	0.000762015
ENSG00000224745	AC063965.1	7.05018	1.24717	0.000287421
ENSG00000261267	AC026470.2	4.21534	1.2464	0.00180692
ENSG00000250069	AC011379.1	6.45139	1.24572	0.00292766
ENSG00000176754	LINC00303	0.60433	1.24489	0.0138143
ENSG00000271172	AC104662.1	1.18861	1.24427	0.00687363
ENSG00000260466	AC126696.2	1.0603	1.24366	0.0101753
ENSG00000233251	AC007743.1	9.7413	1.24341	0.000139623
ENSG00000254911	SCARNA9	37.2936	1.24336	6.32e-05
ENSG00000262171	AC130651.1	2.75688	1.24302	0.00981126
ENSG00000273890	AC034102.8	2.48608	1.24193	0.000533181
ENSG00000235085	AC091153.2	1.43154	1.24033	0.0333029
ENSG00000276740	AL445649.1	1.34428	1.23846	0.0202405
ENSG00000272727	LINC02266	2.9903	1.23791	0.0119261
ENSG00000267638	AC023855.1	0.741601	1.23749	0.0253362
ENSG00000228763	LIMS1-AS1	4.02958	1.23727	0.00138366
ENSG00000237423	LINC01522	0.621988	1.23555	0.027198
ENSG00000240567	LINC02067	0.714926	1.23364	0.0202237
ENSG00000224533	TMLHE-AS1	2.3235	1.23302	0.00266228
ENSG00000257329	AC011611.2	2.41585	1.23023	0.00344813
ENSG00000274297	AC009269.5	7.32504	1.22859	0.000600307
ENSG00000273451	AL031666.3	4.02441	1.22787	0.00512359
ENSG00000233393	AP000688.2	1.93931	1.22719	0.0138285
ENSG00000274654	AC022467.1	1.60707	1.22705	0.0166099
ENSG00000214650	AC073592.1	5.81703	1.22551	0.000541582
ENSG00000214188	ST7-OT4	6.65248	1.22544	0.000581899
ENSG00000237756	AL592435.1	1.1114	1.22348	0.0160967
ENSG00000259649	AC027808.2	4.9768	1.22346	0.00328807
ENSG00000260536	AL035071.2	6.13011	1.22318	0.000734681
ENSG00000227028	SLC8A1-AS1	4.96065	1.22261	0.00323493
ENSG00000231826	LINC01819	246.402	1.222	0.00636572
ENSG00000262380	AC026401.2	1.97157	1.2218	0.0103679
ENSG00000229654	LINC02526	0.459923	1.22165	0.0108593
ENSG00000225891	AL513365.2	6.1379	1.22081	0.000220587
ENSG00000273353	AL008718.3	2.82959	1.21967	0.000815263
ENSG00000229491	AC136489.1	1.34011	1.21934	0.0265248
ENSG00000259420	AC046168.2	3.57587	1.21926	0.00277864
ENSG00000263089	AC007114.2	31.215	1.21921	2.44e-05
ENSG00000179066	AC020907.1	7.57323	1.21511	0.00647768
ENSG00000234859	AC003958.2	4.78832	1.2142	0.028823
ENSG00000227245	AC092042.1	0.829578	1.21307	0.0118747
ENSG00000258551	CRAT37	14.8759	1.21239	0.0119409
ENSG00000254791	FAR1-IT1	2.102	1.21156	0.0264122
ENSG00000266385	AC005899.5	1.36426	1.21061	0.0277924
ENSG00000256746	AC018410.1	3.62524	1.21049	0.010344
ENSG00000257496	AC025031.1	2.81231	1.21011	0.00475009
ENSG00000244342	LINC00698	4.79783	1.20974	0.00108075
ENSG00000259678	AC066613.2	0.906776	1.20928	0.0474835
ENSG00000203897	SPATA42	0.758575	1.2082	0.0100133
ENSG00000267610	AC007787.1	1.64599	1.20697	0.0274624
ENSG00000249304	AC104779.1	2.99443	1.20509	0.012976
ENSG00000203258	AC013549.1	1.02806	1.2041	0.0458329
ENSG00000253300	AC018541.1	2.62516	1.2018	0.0498563
ENSG00000260671	AC010536.2	8.82909	1.20054	0.00143443
ENSG00000236703	MYB-AS1	5.07124	1.19863	0.0011424
ENSG00000269944	AP001267.4	0.949692	1.1986	0.0226155
ENSG00000224743	TEX26-AS1	4.84087	1.19599	0.00185515
ENSG00000273989	AC022079.1	3.37406	1.1956	0.00618414
ENSG00000256705	AL137779.1	3.62904	1.19415	0.000704641
ENSG00000269959	SPACA6P-AS	3.33059	1.19125	0.00286809
ENSG00000281195	AC007878.1	13.2171	1.19079	0.000188284
ENSG00000250230	AP002754.1	6.84573	1.19061	0.000635396
ENSG00000271730	AL390208.1	11.0579	1.18958	9.14e-05
ENSG00000245293	AC096564.1	5.31394	1.18951	0.00337754
ENSG00000254163	AC025434.1	1.51725	1.18857	0.0461139
ENSG00000228540	AC073326.1	2.36657	1.18781	0.00585372
ENSG00000228561	AC026355.1	4.16025	1.1875	0.00251102
ENSG00000258034	AC012157.1	2.36262	1.18647	0.0013803
ENSG00000250511	AC098798.1	2.3049	1.18562	0.0152591
ENSG00000259786	LINC02109	1.86051	1.18561	0.0396509
ENSG00000259351	AC015914.1	8.75609	1.18516	0.000448712
ENSG00000272843	AC211476.2	5.98591	1.18488	0.000409535
ENSG00000237410	AP001092.1	0.688839	1.18364	0.00841107
ENSG00000273350	AC004832.5	5.24665	1.18267	0.000666162
ENSG00000253567	AC025871.1	0.722737	1.1824	0.0461176
ENSG00000232729	AC211433.1	9.03926	1.1817	0.000273866
ENSG00000257474	AC027288.1	3.7759	1.18158	0.0115327
ENSG00000260467	AC018552.2	1.24596	1.18149	0.016386
ENSG00000261537	AC027279.2	1.91751	1.18136	0.0231016
ENSG00000249252	AC098829.1	2.47202	1.18122	0.0167957
ENSG00000227681	AL033504.1	5.24294	1.17957	0.00291791
ENSG00000255443	CD44-AS1	20.7554	1.17907	6.15e-05
ENSG00000250033	SLC7A11-AS1	12.7782	1.17809	0.00124825
ENSG00000251387	AC008667.3	0.993585	1.17795	0.019529
ENSG00000271825	AC019080.3	1.84684	1.17728	0.013425
ENSG00000254099	AC005740.3	2.59661	1.17654	0.0043938
ENSG00000260608	AC024270.4	3.32774	1.17531	0.00157871
ENSG00000280207	AC106795.5	0.85333	1.17479	0.047547
ENSG00000238160	AC116366.2	5.37521	1.1736	0.00225883
ENSG00000230435	AC004160.2	0.895965	1.17287	0.0431636
ENSG00000203321	C9orf41-AS1	7.19008	1.17222	0.000667245
ENSG00000234206	AL121957.1	1.57842	1.16881	0.0389869
ENSG00000270894	AC015849.4	2.54869	1.16748	0.0135068
ENSG00000238221	AL139095.4	2.26958	1.16678	0.00314658
ENSG00000230005	SNAP47-AS1	1.76618	1.16668	0.00907393
ENSG00000257715	AC007298.1	1.55887	1.16662	0.0428301
ENSG00000236039	AC019117.1	7.65275	1.16571	0.000874091
ENSG00000280384	FP325332.1	13.0905	1.16464	0.00015452
ENSG00000264727	AC005725.1	14.4627	1.16432	0.0170101
ENSG00000226869	LHFPL3-AS1	2.05519	1.16389	0.0211506
ENSG00000262652	AC124283.3	6.13445	1.16366	0.00125014
ENSG00000257647	AC124312.2	3.26401	1.16258	0.012968
ENSG00000277152	AC110048.2	7.37432	1.16246	0.000768649
ENSG00000260597	AC012531.1	4.80912	1.16241	0.0281732
ENSG00000263388	AC002347.2	0.862962	1.16239	0.0209744
ENSG00000233056	ERVH48-1	7.66016	1.16177	0.000548389
ENSG00000272506	AL357078.3	2.96297	1.16174	0.00807204
ENSG00000181800	CELF2-AS1	12.8782	1.16117	0.000836565
ENSG00000270141	TERC	1.49007	1.16001	0.00631328
ENSG00000249207	AC079921.1	3.26253	1.15982	0.00162937
ENSG00000234504	AL353801.2	1.0326	1.15962	0.0252907
ENSG00000267501	AC104365.2	1.34224	1.15962	0.0423825
ENSG00000270120	AC007728.3	4.5056	1.15922	0.00108133
ENSG00000272330	AC002044.1	1.78529	1.15868	0.021743
ENSG00000225937	PCA3	4.58999	1.15815	0.0139843
ENSG00000231829	AL157834.1	0.86205	1.15812	0.0296855
ENSG00000235885	LINC01828	2.98959	1.15713	0.0144021
ENSG00000253417	LINC02159	11.1818	1.1565	0.000458201
ENSG00000260454	AL355607.2	1.16675	1.15592	0.0347607
ENSG00000237646	HLCS-IT1	1.90374	1.15578	0.0227453
ENSG00000270540	AC093915.1	1.00197	1.15494	0.0452932
ENSG00000263393	AC011825.2	5.18051	1.15333	0.00101434
ENSG00000255670	AC007619.1	5.02845	1.15291	0.000608852
ENSG00000269989	AC036176.3	2.3663	1.1518	0.0159172
ENSG00000250519	AP002784.1	1.82411	1.15167	0.0048533
ENSG00000255649	AC008114.1	3.06477	1.15139	0.00254907
ENSG00000253706	AC011632.1	1.47639	1.14901	0.0421577
ENSG00000244327	AC109992.2	2.92989	1.14832	0.0024986
ENSG00000281655	AP000851.2	1.47453	1.14661	0.0360605
ENSG00000245466	AL357153.1	1.54563	1.14624	0.00733536
ENSG00000274776	AC090241.3	3.30766	1.14619	0.000610659
ENSG00000177800	TMEM78	1.15816	1.14588	0.00963524
ENSG00000258675	LINC02308	1.04923	1.14414	0.00857329
ENSG00000260955	AC100821.2	2.6942	1.14376	0.00273368
ENSG00000260447	AC009065.3	1.18904	1.14274	0.00835921
ENSG00000226647	AL365356.1	2.42842	1.14123	0.0149421
ENSG00000267506	AC021683.2	21.3907	1.13943	0.0024949
ENSG00000264924	AC090772.1	2.25395	1.1392	0.00620431
ENSG00000245711	NADK2-AS1	7.98972	1.13761	0.000348059
ENSG00000197085	NPSR1-AS1	35.3482	1.1376	0.00513465
ENSG00000243107	AC000120.1	11.1584	1.1366	0.000351858
ENSG00000237738	RNF216-IT1	2.12816	1.13626	0.0398653
ENSG00000267212	AC018761.3	1.71386	1.13183	0.0252313
ENSG00000243415	AC107021.1	4.64874	1.13017	0.00981956
ENSG00000235032	BMP7-AS1	1.02781	1.12999	0.0484334
ENSG00000243243	AC073130.2	7.6779	1.12875	0.000911107
ENSG00000223598	AL138733.1	1.54311	1.12853	0.0216374
ENSG00000254432	AC113143.1	3.65209	1.12821	0.0214529
ENSG00000239300	AC080162.1	7.05078	1.12661	0.000834879
ENSG00000261761	LINC02616	2.23259	1.12492	0.0326745
ENSG00000266304	LIVAR	1.24304	1.12485	0.0156528
ENSG00000264932	AC115989.1	2.29886	1.12425	0.0153481
ENSG00000235121	AL645504.1	2.39354	1.12307	0.0234316
ENSG00000247624	CPEB2-DT	2.1327	1.12236	0.0140734
ENSG00000269967	AL136115.2	5.85279	1.12234	0.00284624
ENSG00000259719	LINC02284	0.552587	1.12138	0.0491057
ENSG00000263624	AC055811.1	5.06619	1.1209	0.0029141
ENSG00000269984	AC078795.1	21.9237	1.12016	4.3e-05
ENSG00000256973	AC053513.1	9.43003	1.11963	0.00089448
ENSG00000269997	AC068790.3	8.02885	1.11948	0.000348808
ENSG00000176515	AL033381.1	1.68843	1.11856	0.0184633
ENSG00000224959	AC017002.1	3.38037	1.11761	0.0237083
ENSG00000259265	AC027088.3	0.458784	1.11601	0.0429398
ENSG00000205500	AC013472.1	3.37969	1.11326	0.00607452
ENSG00000232487	RASA3-IT1	1.03252	1.11191	0.0439855
ENSG00000259326	AC116158.1	5.96708	1.11187	0.00624728
ENSG00000270115	AL513327.3	2.49771	1.11137	0.00319016
ENSG00000227165	WDR11-AS1	2.24402	1.11011	0.00989154
ENSG00000228554	AC004837.2	16.3716	1.11005	0.000402726
ENSG00000242908	AADACL2-AS1	1.64258	1.10943	0.0106233
ENSG00000257906	LINC02156	2.40455	1.10843	0.00366596
ENSG00000229694	LINC00484	4.38432	1.10682	0.0112376
ENSG00000264044	AC005726.2	6.48664	1.10666	0.00178336
ENSG00000223522	AC093690.1	9.74384	1.10491	0.000683383
ENSG00000257279	AC127164.1	8.94563	1.10369	0.00146129
ENSG00000259113	AL118556.1	3.25361	1.10181	0.0226188
ENSG00000224855	OPA1-AS1	2.42007	1.10058	0.0225523
ENSG00000227517	LINC01483	0.82782	1.09716	0.0458657
ENSG00000268066	FMR1-AS1	2.63137	1.09355	0.000988262
ENSG00000228917	AL591806.1	2.34848	1.09272	0.0186015
ENSG00000248599	FLJ42969	0.660294	1.0922	0.0195707
ENSG00000267304	AC004637.1	2.3823	1.09201	0.0140591
ENSG00000258926	AL355916.1	2.72923	1.09127	0.00906749
ENSG00000249412	AC010285.1	2.24995	1.0881	0.00845569
ENSG00000235902	AC108472.1	1.93159	1.08761	0.0444526
ENSG00000223442	TH2LCRR	8.16847	1.08687	0.000338205
ENSG00000271889	AC016747.2	1.43655	1.08568	0.0268933
ENSG00000226883	AL035416.1	3.83315	1.08535	0.00350118
ENSG00000258730	ITPK1-AS1	7.37367	1.08489	0.0237172
ENSG00000275672	AC025580.3	2.44885	1.08425	0.00467292
ENSG00000260932	AC009119.3	1.2817	1.08418	0.00935117
ENSG00000255176	AP000941.1	7.55618	1.08357	0.000957509
ENSG00000249669	CARMN	100.202	1.08275	0.000489068
ENSG00000279080	AL022322.2	11.9628	1.08254	0.000129801
ENSG00000272137	AL451064.1	1.90305	1.08216	0.0177425
ENSG00000236711	SMAD9-IT1	3.33343	1.08087	0.0049066
ENSG00000237548	TTLL11-IT1	1.7024	1.08028	0.0033851
ENSG00000245148	ARAP1-AS2	12.4535	1.08006	0.000269798
ENSG00000233538	AC017104.3	0.866432	1.07982	0.0375741
ENSG00000237892	KLF7-IT1	5.63939	1.07954	0.00562215
ENSG00000228886	AL138963.1	5.13735	1.07893	0.00751969
ENSG00000239653	PSMD6-AS2	19.046	1.07839	0.000148722
ENSG00000250551	MIR583HG	1.23308	1.0772	0.00620082
ENSG00000275576	AL049539.1	7.84851	1.07696	0.00145267
ENSG00000236256	DIAPH2-AS1	11.6724	1.0765	0.00201874
ENSG00000248576	AC023794.1	1.27766	1.07634	0.0300674
ENSG00000272181	AC012557.2	2.65493	1.07516	0.00836221
ENSG00000267672	AC010632.2	1.99378	1.07442	0.0485775
ENSG00000273301	AC016717.2	2.81581	1.0717	0.0264199
ENSG00000273165	AL121652.1	2.26831	1.07052	0.027155
ENSG00000232259	AL158166.2	10.6896	1.06958	0.00020111
ENSG00000266922	AC008543.3	4.4491	1.06871	0.00323595
ENSG00000228809	AL034428.1	1.48692	1.06821	0.01337
ENSG00000233479	AC017074.2	1.38651	1.06816	0.0236712
ENSG00000280425	AL357673.2	1.31737	1.06797	0.00817446
ENSG00000225951	ODF2-AS1	3.16107	1.0679	0.00227485
ENSG00000272167	AL606537.1	3.41641	1.06765	0.0156278
ENSG00000260555	AC092681.2	7.02667	1.06756	0.00189523
ENSG00000229044	AL451070.1	1.41431	1.06692	0.0346546
ENSG00000259118	AL139022.1	6.57484	1.06684	0.0016143
ENSG00000232712	KIZ-AS1	9.30638	1.0662	0.00131559
ENSG00000265489	AC005358.2	4.86428	1.06611	0.0248909
ENSG00000251666	ZNF346-IT1	8.53773	1.06582	7.01e-05
ENSG00000228055	LINC00864	0.924121	1.06517	0.0283578
ENSG00000232633	AC079465.1	0.750005	1.06471	0.0459219
ENSG00000213981	AC007277.1	42.4762	1.06446	0.00895948
ENSG00000257732	AC089983.1	1.4245	1.06365	0.0112378
ENSG00000205622	AP001043.1	127.645	1.06196	9.26e-05
ENSG00000178734	LMO7DN	1.03973	1.06087	0.0225094
ENSG00000232732	AC097717.1	5.74276	1.06061	0.000576094
ENSG00000276972	AC078880.5	0.496284	1.05915	0.0371649
ENSG00000236333	TRHDE-AS1	3.67838	1.05912	0.0420043
ENSG00000265487	AP001021.1	0.543932	1.05778	0.0132159
ENSG00000248476	BACH1-IT1	7.71394	1.05771	0.000439496
ENSG00000242154	AC004884.2	3.51051	1.05581	0.0111498
ENSG00000259868	AL163952.1	2.76282	1.0552	0.00228728
ENSG00000261839	AL358933.1	1.14634	1.05444	0.00806982
ENSG00000254691	AP002812.3	3.1287	1.05363	0.00395349
ENSG00000271590	AC108463.3	5.14223	1.05348	0.00249845
ENSG00000257964	AC020612.3	3.6161	1.05266	0.00251765
ENSG00000230563	AL121757.1	7.87621	1.05254	0.00893414
ENSG00000183562	AC131971.1	9.95211	1.0504	0.0011239
ENSG00000267073	AC005256.1	12.6241	1.05038	0.00676622
ENSG00000262117	BCAR4	0.502714	1.05006	0.025031
ENSG00000228363	AC015971.1	18.6824	1.04979	0.00011914
ENSG00000265334	AC130324.2	1.12216	1.04955	0.0206415
ENSG00000270640	AC104695.3	10.7819	1.04783	0.00368657
ENSG00000261002	AC036103.1	7.6745	1.04778	0.000286666
ENSG00000269971	AL020997.2	2.39888	1.04683	0.022943
ENSG00000257735	AC090115.1	1.2865	1.04575	0.00288602
ENSG00000246363	LINC02458	1.75217	1.04539	0.00518428
ENSG00000242578	AC073288.2	2.20614	1.04514	0.000405199
ENSG00000213994	AL157395.1	2.40396	1.04342	0.0204055
ENSG00000228956	SATB1-AS1	101.3	1.04104	0.000433394
ENSG00000260455	NBAT1	3.68447	1.04046	0.011683
ENSG00000272610	MAGI1-IT1	8.00509	1.03972	0.00221575
ENSG00000245059	AC092718.1	1.93217	1.03842	0.00678717
ENSG00000262663	AC087222.1	8.94671	1.03827	0.000718381
ENSG00000234185	AC068533.3	3.67795	1.03689	0.0125918
ENSG00000253687	AC008456.1	4.94538	1.03524	0.01101
ENSG00000223392	CLDN10-AS1	8.39778	1.03474	0.0173212
ENSG00000281530	AC004461.2	4.21793	1.03445	0.000969413
ENSG00000278920	AC005005.4	9.13666	1.03314	0.000290882
ENSG00000270171	AL359881.3	1.98863	1.03215	0.0150899
ENSG00000231731	AC010976.1	53.6293	1.03212	2.55e-05
ENSG00000225527	AL450384.1	3.33987	1.03186	0.0026051
ENSG00000235079	ZRANB2-AS1	3.59798	1.03143	0.0020422
ENSG00000255158	AC131934.1	5.24878	1.02932	0.00470055
ENSG00000266968	AC023421.1	14.8014	1.02919	0.0399473
ENSG00000226995	LINC00658	4.92407	1.02785	0.024911
ENSG00000281183	NPTN-IT1	38.7426	1.02744	8.51e-05
ENSG00000237413	MGC27382	2.17646	1.02685	0.00395996
ENSG00000259521	INO80-AS1	2.54833	1.02681	0.0139514
ENSG00000249334	AC084048.1	0.609285	1.02461	0.0322937
ENSG00000233860	AC107072.2	3.43542	1.02432	0.00785019
ENSG00000280474	AL356481.2	1.33341	1.02321	0.0425121
ENSG00000257771	LINC02395	1.49936	1.02268	0.0475255
ENSG00000267924	AC139769.2	4.03615	1.02258	0.0147317
ENSG00000262732	AC010401.1	3.21932	1.02251	0.00304417
ENSG00000225731	AP001627.1	7.21026	1.02242	0.00744045
ENSG00000230732	AC016949.1	14.4296	1.02195	0.000951142
ENSG00000213600	U73169.1	2.2734	1.02165	0.0424689
ENSG00000233421	LINC01783	1.92752	1.0216	0.0134891
ENSG00000234139	AL035420.1	1.38553	1.02136	0.013859
ENSG00000271803	AL121906.1	1.37458	1.02058	0.0217997
ENSG00000279217	Z95114.1	2.25081	1.01967	0.0069911
ENSG00000229563	LINC01204	1.1632	1.01943	0.0335681
ENSG00000257191	AC090709.1	12.9226	1.01934	0.00822319
ENSG00000266801	AC009137.2	2.766	1.01861	0.0097642
ENSG00000233589	AL138789.1	7.97972	1.01801	0.00225996
ENSG00000268157	AC010524.1	2.29187	1.01799	0.0142013
ENSG00000241472	PTPRG-AS1	14.6637	1.01758	0.00111377
ENSG00000258525	AL049830.3	3.74527	1.0158	0.00915925
ENSG00000261332	AC116348.2	3.58191	1.01411	0.011721
ENSG00000257151	PWAR6	64.3305	1.01338	0.0013147
ENSG00000257256	AC008147.1	4.13737	1.01337	0.0147055
ENSG00000261476	AC009163.3	5.85023	1.01326	0.00511557
ENSG00000272983	AL117339.4	16.6548	1.01281	0.000282181
ENSG00000244124	ATP1B3-AS1	14.3	1.0128	0.00030952
ENSG00000232692	AP001596.1	1.43422	1.01213	0.0239174
ENSG00000232406	AL121895.1	11.9585	1.01192	0.0010155
ENSG00000238266	LINC00707	2.61213	1.01161	0.0353426
ENSG00000258086	AC079313.1	3.50237	1.01089	0.0213979
ENSG00000254933	AP000785.1	8.4519	1.00941	0.0175475
ENSG00000226252	AL135960.1	3.16088	1.00768	0.00181748
ENSG00000254664	AC103681.2	1.10337	1.00747	0.0236841
ENSG00000281721	LINC01080	1.88991	1.00511	0.0413685
ENSG00000259036	AL355102.5	0.925945	1.00396	0.0495397
ENSG00000229414	KCNQ1-AS1	1.62543	1.0039	0.0323788
ENSG00000262884	AC015921.1	3.92223	1.0036	0.0162356
ENSG00000274987	AC092794.1	8.41172	1.00332	0.000442533
ENSG00000259701	AC020891.3	1.26066	1.00324	0.0319289
ENSG00000262319	AC007952.6	2.33858	1.0027	0.0139142
ENSG00000227083	L29074.1	1.4118	1.00189	0.0136246
ENSG00000257809	AC034102.5	1.2144	1.00186	0.0210923
ENSG00000265205	AC010761.3	10.8518	1.00154	0.00079702
ENSG00000214772	AC010168.1	4.73957	1.0015	0.00455667
ENSG00000274737	AC004466.2	2.49486	1.00115	0.0109052
ENSG00000236318	AC019117.2	1.07425	1.00095	0.0312184
ENSG00000250167	AC034206.1	4.30441	-1.00245	0.00143658
ENSG00000226416	MRPL23-AS1	8.53662	-1.01349	0.0279811
ENSG00000269667	AC092723.1	11.3805	-1.01642	0.00321939
ENSG00000259774	AC243562.3	0.847687	-1.04616	0.012599
ENSG00000254988	AP002498.1	35.2985	-1.04974	0.00376772
ENSG00000261498	LINC00566	1.10878	-1.08685	0.0168524
ENSG00000260989	AL133297.2	9.58643	-1.10515	0.00102879
ENSG00000261502	AC040174.1	5.46082	-1.107	0.0483054
ENSG00000233221	AC133785.1	4.94803	-1.12284	0.00403213
ENSG00000166770	ZNF667-AS1	15.4977	-1.3072	0.01356
ENSG00000236990	AC025822.2	0.908193	-1.1279	0.00506518
ENSG00000254338	MAFA-AS1	0.942528	-1.15062	0.0234232
ENSG00000232987	LINC01219	0.957405	-1.16127	0.0330094
ENSG00000260653	AC237221.1	6.21411	-1.17876	0.0187217
ENSG00000233085	BX322234.2	0.843162	-1.35452	0.0482985
ENSG00000260944	FOXC2-AS1	1.14474	-1.85236	0.0090423
ENSG00000254687	AC009646.2	0.640138	-1.96767	0.000953018
